# Supplementary material for: Whole Genome Resequencing Reveals Selection Signals Related to Wool Color in Sheep
Source: Animals (Basel). 2023 Oct 19;13(20):3265. doi: 10.3390/ani13203265 (PMC10603731; doi:10.3390/ani13203265)
Supplement: Supplementary file 1 [file animals-13-03265-s001.zip]

Archive with 5 entries (5 files):
- Figure S1.png
- Figure S2.png
- Figure S3.png
- Figure S4.png
- Supplementary TableS.xlsx
