# Supplementary material for: Whole Genome Resequencing Reveals Selection Signals Related to Wool Color in Sheep
Source: Animals (Basel). 2023 Oct 19;13(20):3265. doi: 10.3390/ani13203265 (PMC10603731; doi:10.3390/ani13203265)
Supplement: Supplementary file 1 [file animals-13-03265-s001.zip › Supplementary TableS.xlsx]

## Sheet: Table S1
CHROM	BIN_START	BIN_END	log2(pia/pib)	fst	rnaID	gene
3	18400001	18440000	2.03575	0.10059	rna-XM_004005673.5	MBOAT2
20	50240001	50280000	1.93783	0.165061	rna-XM_027958723.2	GMDS
20	50240001	50280000	1.93783	0.165061	rna-XM_042237510.1	GMDS
20	50240001	50280000	1.93783	0.165061	rna-XM_042237511.1	GMDS
20	50240001	50280000	1.93783	0.165061	rna-XM_042237513.1	GMDS
X	65840001	65880000	1.87539	0.0611628	rna-XM_004022195.5	CHIC1
X	65840001	65880000	1.87539	0.0611628	rna-XM_042242424.1	CHIC1
X	65840001	65880000	1.87539	0.0611628	rna-XM_042242425.1	CHIC1
18	65020001	65060000	1.79214	0.116963	rna-XM_027957433.2	RCOR1
18	65000001	65040000	1.78404	0.11262	rna-XM_027957433.2	RCOR1
11	25040001	25080000	1.69054	0.15029	rna-XM_042255555.1	SLC13A5
6	96260001	96300000	1.67488	0.0836262	rna-XM_027970763.2	CFAP299
3	18380001	18420000	1.67118	0.0920047	rna-XM_004005673.5	MBOAT2
23	50560001	50600000	1.62453	0.135633	rna-XM_027960753.2	MAPK4
12	54100001	54140000	1.6221	0.11112	rna-XM_027975883.2	AADACL3
12	54100001	54140000	1.6221	0.11112	rna-XM_027975884.2	AADACL3
12	54100001	54140000	1.6221	0.11112	rna-XM_027975886.2	AADACL3
12	54100001	54140000	1.6221	0.11112	rna-XM_042257447.1	AADACL3
12	54100001	54140000	1.6221	0.11112	rna-XM_042257448.1	AADACL3
12	54100001	54140000	1.6221	0.11112	rna-XM_042257450.1	AADACL3
12	54100001	54140000	1.6221	0.11112	rna-XM_042257451.1	AADACL3
12	54100001	54140000	1.6221	0.11112	rna-XM_042257452.1	AADACL3
12	54100001	54140000	1.6221	0.11112	rna-XM_042257453.1	AADACL3
12	54100001	54140000	1.6221	0.11112	rna-XM_042257454.1	AADACL3
12	54100001	54140000	1.6221	0.11112	rna-XM_042257455.1	AADACL3
12	54100001	54140000	1.6221	0.11112	rna-XM_042257456.1	AADACL3
12	54100001	54140000	1.6221	0.11112	rna-XM_042257457.1	AADACL3
12	54100001	54140000	1.6221	0.11112	rna-XM_042257459.1	AADACL3
12	54100001	54140000	1.6221	0.11112	rna-XM_042257460.1	AADACL3
X	118200001	118240000	1.62149	0.0944504	rna-XM_004022406.5	SLC6A14
X	118200001	118240000	1.62149	0.0944504	rna-XM_042241686.1	SLC6A14
2	21800001	21840000	1.59132	0.0571191	rna-XM_027964166.2	BAAT
2	21800001	21840000	1.59132	0.0571191	rna-XM_042242954.1	BAAT
2	21800001	21840000	1.59132	0.0571191	rna-XM_042244823.1	LOC101106149
6	96320001	96360000	1.57375	0.0990754	rna-XM_027970763.2	CFAP299
12	54060001	54100000	1.56437	0.114023	rna-XM_004013803.4	AADACL3
12	54060001	54100000	1.56437	0.114023	rna-XM_027975881.2	C12H1orf158
12	54060001	54100000	1.56437	0.114023	rna-XM_027975882.2	C12H1orf158
12	54060001	54100000	1.56437	0.114023	rna-XM_027975883.2	AADACL3
12	54060001	54100000	1.56437	0.114023	rna-XM_027975884.2	AADACL3
12	54060001	54100000	1.56437	0.114023	rna-XM_027975886.2	AADACL3
12	54060001	54100000	1.56437	0.114023	rna-XM_042257447.1	AADACL3
12	54060001	54100000	1.56437	0.114023	rna-XM_042257448.1	AADACL3
12	54060001	54100000	1.56437	0.114023	rna-XM_042257450.1	AADACL3
12	54060001	54100000	1.56437	0.114023	rna-XM_042257451.1	AADACL3
12	54060001	54100000	1.56437	0.114023	rna-XM_042257452.1	AADACL3
12	54060001	54100000	1.56437	0.114023	rna-XM_042257453.1	AADACL3
12	54060001	54100000	1.56437	0.114023	rna-XM_042257454.1	AADACL3
12	54060001	54100000	1.56437	0.114023	rna-XM_042257455.1	AADACL3
12	54060001	54100000	1.56437	0.114023	rna-XM_042257456.1	AADACL3
12	54060001	54100000	1.56437	0.114023	rna-XM_042257457.1	AADACL3
12	54060001	54100000	1.56437	0.114023	rna-XM_042257459.1	AADACL3
12	54060001	54100000	1.56437	0.114023	rna-XM_042257460.1	AADACL3
3	18420001	18460000	1.56382	0.0733071	rna-XM_004005673.5	MBOAT2
12	54040001	54080000	1.56375	0.130241	rna-XM_027975881.2	C12H1orf158
12	54040001	54080000	1.56375	0.130241	rna-XM_027975882.2	C12H1orf158
8	88840001	88880000	1.5411	0.143611	rna-XM_027972732.2	TBXT
15	2880001	2920000	1.52954	0.14253	rna-XM_004015962.5	LOC101117013
15	2880001	2920000	1.52954	0.14253	rna-XM_042232827.1	LOC101117013
15	2880001	2920000	1.52954	0.14253	rna-XM_042232828.1	LOC101117013
18	31160001	31200000	1.52817	0.0794902	rna-XM_027957169.2	C18H15orf39
18	31160001	31200000	1.52817	0.0794902	rna-XM_027957170.2	C18H15orf39
18	31160001	31200000	1.52817	0.0794902	rna-XM_042235221.1	LOC105603153
3	18440001	18480000	1.51425	0.0724883	rna-XM_004005673.5	MBOAT2
6	96280001	96320000	1.46161	0.106677	rna-XM_027970763.2	CFAP299
X	58160001	58200000	1.45738	0.0921599	rna-XM_012106819.4	SLC9A7
X	58160001	58200000	1.45738	0.0921599	rna-XM_027963353.2	SLC9A7
8	88860001	88900000	1.45624	0.148083	rna-XM_027972732.2	TBXT
18	64980001	65020000	1.43484	0.0948831	rna-XM_027957433.2	RCOR1
23	50540001	50580000	1.42769	0.121801	rna-XM_027960753.2	MAPK4
22	7240001	7280000	1.41922	0.139729	rna-XM_004020002.5	PRKG1
22	7240001	7280000	1.41922	0.139729	rna-XM_015103265.3	PRKG1
22	7240001	7280000	1.41922	0.139729	rna-XM_042238622.1	PRKG1
X	118220001	118260000	1.39555	0.0603226	rna-XM_004022406.5	SLC6A14
X	118220001	118260000	1.39555	0.0603226	rna-XM_042241686.1	SLC6A14
2	218280001	218320000	1.39332	0.0726764	rna-XM_042244203.1	MARCHF4
18	65080001	65120000	1.38916	0.087048	rna-XM_027957433.2	RCOR1
11	25020001	25060000	1.38422	0.138093	rna-XM_004012580.5	XAF1
11	25020001	25060000	1.38422	0.138093	rna-XM_027975103.2	XAF1
11	25020001	25060000	1.38422	0.138093	rna-XM_042255545.1	XAF1
2	218300001	218340000	1.37934	0.0600391	rna-XM_042244203.1	MARCHF4
23	50580001	50620000	1.37921	0.11	rna-XM_027960753.2	MAPK4
8	51340001	51380000	1.35723	0.108353	rna-XM_004011302.5	NT5E
8	51340001	51380000	1.35723	0.108353	rna-XM_042253431.1	NT5E
X	58180001	58220000	1.35116	0.0793693	rna-XM_012106819.4	SLC9A7
X	58180001	58220000	1.35116	0.0793693	rna-XM_027963353.2	SLC9A7
X	58180001	58220000	1.35116	0.0793693	rna-XM_027963355.2	CHST7
12	54080001	54120000	1.3259	0.0928613	rna-XM_004013803.4	AADACL3
12	54080001	54120000	1.3259	0.0928613	rna-XM_027975883.2	AADACL3
12	54080001	54120000	1.3259	0.0928613	rna-XM_027975884.2	AADACL3
12	54080001	54120000	1.3259	0.0928613	rna-XM_027975886.2	AADACL3
12	54080001	54120000	1.3259	0.0928613	rna-XM_042257447.1	AADACL3
12	54080001	54120000	1.3259	0.0928613	rna-XM_042257448.1	AADACL3
12	54080001	54120000	1.3259	0.0928613	rna-XM_042257450.1	AADACL3
12	54080001	54120000	1.3259	0.0928613	rna-XM_042257451.1	AADACL3
12	54080001	54120000	1.3259	0.0928613	rna-XM_042257452.1	AADACL3
12	54080001	54120000	1.3259	0.0928613	rna-XM_042257453.1	AADACL3
12	54080001	54120000	1.3259	0.0928613	rna-XM_042257454.1	AADACL3
12	54080001	54120000	1.3259	0.0928613	rna-XM_042257455.1	AADACL3
12	54080001	54120000	1.3259	0.0928613	rna-XM_042257456.1	AADACL3
12	54080001	54120000	1.3259	0.0928613	rna-XM_042257457.1	AADACL3
12	54080001	54120000	1.3259	0.0928613	rna-XM_042257459.1	AADACL3
12	54080001	54120000	1.3259	0.0928613	rna-XM_042257460.1	AADACL3
18	31180001	31220000	1.31673	0.0710982	rna-XM_027957169.2	C18H15orf39
18	31180001	31220000	1.31673	0.0710982	rna-XM_027957170.2	C18H15orf39
18	65100001	65140000	1.29194	0.0980703	rna-XM_027957434.2	TRAF3
18	65100001	65140000	1.29194	0.0980703	rna-XM_027957435.2	TRAF3
6	96340001	96380000	1.26743	0.0776116	rna-XM_027970763.2	CFAP299
18	65040001	65080000	1.2557	0.077971	rna-XM_027957433.2	RCOR1
20	640001	680000	1.24675	0.0877202	rna-XM_027958372.2	KHDRBS2
1	41960001	42000000	1.22672	0.12859	rna-XM_027970913.2	PDE4B
1	41960001	42000000	1.22672	0.12859	rna-XM_042249316.1	PDE4B
1	41960001	42000000	1.22672	0.12859	rna-XM_042249321.1	PDE4B
21	34400001	34440000	1.21662	0.0525548	rna-XM_004019555.4	MS4A8
21	34400001	34440000	1.21662	0.0525548	rna-XM_012101928.4	MS4A8
21	34400001	34440000	1.21662	0.0525548	rna-XM_012101929.4	MS4A8
1	41940001	41980000	1.21359	0.104015	rna-XM_027970913.2	PDE4B
1	41940001	41980000	1.21359	0.104015	rna-XM_042249316.1	PDE4B
1	41940001	41980000	1.21359	0.104015	rna-XM_042249321.1	PDE4B
20	50260001	50300000	1.20765	0.116134	rna-XM_027958723.2	GMDS
20	50260001	50300000	1.20765	0.116134	rna-XM_042237510.1	GMDS
20	50260001	50300000	1.20765	0.116134	rna-XM_042237511.1	GMDS
20	50260001	50300000	1.20765	0.116134	rna-XM_042237513.1	GMDS
8	51320001	51360000	1.20509	0.0986542	rna-XM_004011302.5	NT5E
8	51320001	51360000	1.20509	0.0986542	rna-XM_012182824.4	SNX14
8	51320001	51360000	1.20509	0.0986542	rna-XM_012182825.4	SNX14
8	51320001	51360000	1.20509	0.0986542	rna-XM_012182826.4	SNX14
8	51320001	51360000	1.20509	0.0986542	rna-XM_027972448.2	SNX14
8	51320001	51360000	1.20509	0.0986542	rna-XM_042253431.1	NT5E
2	208260001	208300000	1.19168	0.110096	rna-XM_004004855.4	NDUFS1
2	208260001	208300000	1.19168	0.110096	rna-XM_012143585.4	CMKLR2
2	208260001	208300000	1.19168	0.110096	rna-XM_012143607.4	CMKLR2
2	208260001	208300000	1.19168	0.110096	rna-XM_042244080.1	CMKLR2
2	208260001	208300000	1.19168	0.110096	rna-XM_042244081.1	CMKLR2
2	208260001	208300000	1.19168	0.110096	rna-XM_042244083.1	CMKLR2
2	208260001	208300000	1.19168	0.110096	rna-XM_042244084.1	CMKLR2
2	208260001	208300000	1.19168	0.110096	rna-XM_042244085.1	CMKLR2
2	208260001	208300000	1.19168	0.110096	rna-XM_042244086.1	CMKLR2
2	208260001	208300000	1.19168	0.110096	rna-XM_042244087.1	CMKLR2
2	208260001	208300000	1.19168	0.110096	rna-XM_042244088.1	CMKLR2
2	208260001	208300000	1.19168	0.110096	rna-XM_042244089.1	CMKLR2
2	208260001	208300000	1.19168	0.110096	rna-XM_042244090.1	CMKLR2
2	208260001	208300000	1.19168	0.110096	rna-XM_042244091.1	CMKLR2
2	208260001	208300000	1.19168	0.110096	rna-XM_042244092.1	CMKLR2
2	208260001	208300000	1.19168	0.110096	rna-XM_042244093.1	CMKLR2
2	208260001	208300000	1.19168	0.110096	rna-XM_042244094.1	CMKLR2
2	208260001	208300000	1.19168	0.110096	rna-XM_042244095.1	CMKLR2
2	208260001	208300000	1.19168	0.110096	rna-XM_042244096.1	CMKLR2
20	620001	660000	1.1716	0.0815331	rna-XM_027958372.2	KHDRBS2
X	18680001	18720000	1.16929	0.168586	rna-XM_012106389.4	RPS6KA3
X	18680001	18720000	1.16929	0.168586	rna-XM_027963122.2	RPS6KA3
X	18680001	18720000	1.16929	0.168586	rna-XM_027963124.2	RPS6KA3
X	18680001	18720000	1.16929	0.168586	rna-XM_042241830.1	RPS6KA3
X	18680001	18720000	1.16929	0.168586	rna-XM_042241831.1	RPS6KA3
X	18680001	18720000	1.16929	0.168586	rna-XM_042241832.1	RPS6KA3
X	18680001	18720000	1.16929	0.168586	rna-XM_042241833.1	RPS6KA3
X	18680001	18720000	1.16929	0.168586	rna-XM_042241834.1	RPS6KA3
X	18680001	18720000	1.16929	0.168586	rna-XM_042241835.1	RPS6KA3
X	18680001	18720000	1.16929	0.168586	rna-XM_042241836.1	RPS6KA3
X	18680001	18720000	1.16929	0.168586	rna-XM_042241837.1	RPS6KA3
X	18680001	18720000	1.16929	0.168586	rna-XM_042241838.1	RPS6KA3
X	18680001	18720000	1.16929	0.168586	rna-XM_042241839.1	RPS6KA3
X	18680001	18720000	1.16929	0.168586	rna-XM_042241840.1	RPS6KA3
X	18680001	18720000	1.16929	0.168586	rna-XM_042241841.1	RPS6KA3
X	18680001	18720000	1.16929	0.168586	rna-XM_042241842.1	RPS6KA3
X	18680001	18720000	1.16929	0.168586	rna-XM_042241843.1	RPS6KA3
X	18680001	18720000	1.16929	0.168586	rna-XM_042241844.1	RPS6KA3
X	18680001	18720000	1.16929	0.168586	rna-XM_042241845.1	RPS6KA3
X	56780001	56820000	1.14301	0.0768126	rna-XM_027963284.2	LOC101114848
X	56780001	56820000	1.14301	0.0768126	rna-XM_042242513.1	LOC101114848
18	64960001	65000000	1.143	0.0793108	rna-XM_027957433.2	RCOR1
22	41860001	41900000	1.13915	0.0559419	rna-XM_027960635.2	HTRA1
22	7220001	7260000	1.1357	0.132518	rna-XM_004020002.5	PRKG1
22	7220001	7260000	1.1357	0.132518	rna-XM_015103265.3	PRKG1
22	7220001	7260000	1.1357	0.132518	rna-XM_042238622.1	PRKG1
1	51440001	51480000	1.13546	0.0880126	rna-XM_012173947.4	SLC44A5
1	114020001	114060000	1.13057	0.0499765	rna-XM_004002710.4	UHMK1
18	65060001	65100000	1.12096	0.067323	rna-XM_027957433.2	RCOR1
3	87520001	87560000	1.11923	0.0542263	rna-XM_027966933.2	CRIM1
3	87520001	87560000	1.11923	0.0542263	rna-XM_027966934.2	CRIM1
X	56280001	56320000	1.11702	0.206793	rna-XM_027963428.1	GLOD5
6	96300001	96340000	1.11413	0.107689	rna-XM_027970763.2	CFAP299
X	58080001	58120000	1.10538	0.0753503	rna-XM_012106819.4	SLC9A7
X	58080001	58120000	1.10538	0.0753503	rna-XM_027963353.2	SLC9A7
X	58060001	58100000	1.09506	0.0762229	rna-XM_012106819.4	SLC9A7
X	58060001	58100000	1.09506	0.0762229	rna-XM_027963353.2	SLC9A7
1	188740001	188780000	1.09211	0.0755551	rna-XM_027956481.2	HACD2
1	188740001	188780000	1.09211	0.0755551	rna-XM_042232294.1	HACD2
X	56800001	56840000	1.09069	0.0566803	rna-XM_027963284.2	LOC101114848
X	56800001	56840000	1.09069	0.0566803	rna-XM_042242513.1	LOC101114848
18	64940001	64980000	1.08925	0.082952	rna-XM_027957433.2	RCOR1
X	18660001	18700000	1.08618	0.147528	rna-XM_012106389.4	RPS6KA3
X	18660001	18700000	1.08618	0.147528	rna-XM_012106391.4	RPS6KA3
X	18660001	18700000	1.08618	0.147528	rna-XM_027963122.2	RPS6KA3
X	18660001	18700000	1.08618	0.147528	rna-XM_027963124.2	RPS6KA3
X	18660001	18700000	1.08618	0.147528	rna-XM_042241830.1	RPS6KA3
X	18660001	18700000	1.08618	0.147528	rna-XM_042241831.1	RPS6KA3
X	18660001	18700000	1.08618	0.147528	rna-XM_042241832.1	RPS6KA3
X	18660001	18700000	1.08618	0.147528	rna-XM_042241833.1	RPS6KA3
X	18660001	18700000	1.08618	0.147528	rna-XM_042241834.1	RPS6KA3
X	18660001	18700000	1.08618	0.147528	rna-XM_042241835.1	RPS6KA3
X	18660001	18700000	1.08618	0.147528	rna-XM_042241836.1	RPS6KA3
X	18660001	18700000	1.08618	0.147528	rna-XM_042241837.1	RPS6KA3
X	18660001	18700000	1.08618	0.147528	rna-XM_042241838.1	RPS6KA3
X	18660001	18700000	1.08618	0.147528	rna-XM_042241839.1	RPS6KA3
X	18660001	18700000	1.08618	0.147528	rna-XM_042241840.1	RPS6KA3
X	18660001	18700000	1.08618	0.147528	rna-XM_042241841.1	RPS6KA3
X	18660001	18700000	1.08618	0.147528	rna-XM_042241842.1	RPS6KA3
X	18660001	18700000	1.08618	0.147528	rna-XM_042241843.1	RPS6KA3
X	18660001	18700000	1.08618	0.147528	rna-XM_042241844.1	RPS6KA3
X	18660001	18700000	1.08618	0.147528	rna-XM_042241845.1	RPS6KA3
8	51360001	51400000	1.07714	0.0879996	rna-XM_004011302.5	NT5E
8	51360001	51400000	1.07714	0.0879996	rna-XM_042253431.1	NT5E
6	31760001	31800000	1.07283	0.116826	rna-XM_004009703.5	GRID2
X	56260001	56300000	1.07097	0.254279	rna-XM_027963428.1	GLOD5
X	56260001	56300000	1.07097	0.254279	rna-XM_042241552.1	GATA1
12	54120001	54160000	1.06019	0.0835695	rna-XM_027975883.2	AADACL3
12	54120001	54160000	1.06019	0.0835695	rna-XM_027975884.2	AADACL3
12	54120001	54160000	1.06019	0.0835695	rna-XM_027975886.2	AADACL3
12	54120001	54160000	1.06019	0.0835695	rna-XM_042257447.1	AADACL3
12	54120001	54160000	1.06019	0.0835695	rna-XM_042257448.1	AADACL3
12	54120001	54160000	1.06019	0.0835695	rna-XM_042257450.1	AADACL3
12	54120001	54160000	1.06019	0.0835695	rna-XM_042257451.1	AADACL3
12	54120001	54160000	1.06019	0.0835695	rna-XM_042257452.1	AADACL3
12	54120001	54160000	1.06019	0.0835695	rna-XM_042257453.1	AADACL3
12	54120001	54160000	1.06019	0.0835695	rna-XM_042257454.1	AADACL3
12	54120001	54160000	1.06019	0.0835695	rna-XM_042257455.1	AADACL3
12	54120001	54160000	1.06019	0.0835695	rna-XM_042257456.1	AADACL3
12	54120001	54160000	1.06019	0.0835695	rna-XM_042257457.1	AADACL3
12	54120001	54160000	1.06019	0.0835695	rna-XM_042257459.1	AADACL3
12	54120001	54160000	1.06019	0.0835695	rna-XM_042257460.1	AADACL3
8	63840001	63880000	1.05955	0.0843066	rna-XM_012182978.3	ECT2L
8	63840001	63880000	1.05955	0.0843066	rna-XM_027972496.2	ECT2L
8	63840001	63880000	1.05955	0.0843066	rna-XM_027972497.2	ECT2L
8	63840001	63880000	1.05955	0.0843066	rna-XM_042253531.1	CCDC28A
2	106020001	106060000	1.05687	0.0642551	rna-XM_004004453.5	GLRA3
2	106020001	106060000	1.05687	0.0642551	rna-XM_012129216.4	GLRA3
15	2900001	2940000	1.05394	0.0967728	rna-XM_004015962.5	LOC101117013
15	2900001	2940000	1.05394	0.0967728	rna-XM_004015963.5	LOC101117272
15	2900001	2940000	1.05394	0.0967728	rna-XM_012095298.4	LOC101117272
15	2900001	2940000	1.05394	0.0967728	rna-XM_027979125.2	LOC101117272
15	2900001	2940000	1.05394	0.0967728	rna-XM_042232827.1	LOC101117013
15	2900001	2940000	1.05394	0.0967728	rna-XM_042232828.1	LOC101117013
20	10840001	10880000	1.04925	0.122067	rna-XM_004018785.5	PPIL1
20	10840001	10880000	1.04925	0.122067	rna-XM_027958669.2	CPNE5
20	10840001	10880000	1.04925	0.122067	rna-XM_027958670.2	CPNE5
21	16320001	16360000	1.04832	0.0669385	rna-XM_027960072.2	LOC101117288
X	56760001	56800000	1.04477	0.075636	rna-XM_027963284.2	LOC101114848
X	56760001	56800000	1.04477	0.075636	rna-XM_042242513.1	LOC101114848
12	51500001	51540000	1.03218	0.0832099	rna-XM_015099305.3	FHAD1
12	51500001	51540000	1.03218	0.0832099	rna-XM_015099307.3	FHAD1
12	51500001	51540000	1.03218	0.0832099	rna-XM_015099308.3	FHAD1
12	51500001	51540000	1.03218	0.0832099	rna-XM_015099309.3	FHAD1
12	51500001	51540000	1.03218	0.0832099	rna-XM_027975873.2	FHAD1
12	51500001	51540000	1.03218	0.0832099	rna-XM_027975874.2	FHAD1
12	51500001	51540000	1.03218	0.0832099	rna-XM_042257439.1	FHAD1
6	20120001	20160000	1.03128	0.111648	rna-XM_004009654.5	PPA2
6	20120001	20160000	1.03128	0.111648	rna-XM_012179574.4	PPA2
6	20120001	20160000	1.03128	0.111648	rna-XM_027970833.2	PPA2
6	20120001	20160000	1.03128	0.111648	rna-XM_042251168.1	PPA2
6	20120001	20160000	1.03128	0.111648	rna-XM_042251169.1	PPA2
6	20120001	20160000	1.03128	0.111648	rna-XM_042251170.1	PPA2
6	20120001	20160000	1.03128	0.111648	rna-XM_042251171.1	PPA2
6	20120001	20160000	1.03128	0.111648	rna-XM_042251173.1	PPA2
1	51420001	51460000	1.0262	0.0682822	rna-XM_012173947.4	SLC44A5
20	41980001	42020000	1.02457	0.0721172	rna-XM_004019126.5	RNF182
20	41980001	42020000	1.02457	0.0721172	rna-XM_012101261.4	RNF182
1	51400001	51440000	1.02382	0.0565619	rna-XM_012173947.4	SLC44A5
22	20020001	20060000	1.02066	0.0627875	rna-XM_042238951.1	HPSE2
X	58200001	58240000	1.01149	0.0680955	rna-XM_012106819.4	SLC9A7
X	58200001	58240000	1.01149	0.0680955	rna-XM_027963353.2	SLC9A7
X	58200001	58240000	1.01149	0.0680955	rna-XM_027963355.2	CHST7
6	26000001	26040000	1.00617	0.0648073	rna-XM_027970866.2	LOC105605903
X	133080001	133120000	1.00364	0.0593001	rna-XM_004022489.5	HNRNPH2
X	133080001	133120000	1.00364	0.0593001	rna-XM_012107691.3	HNRNPH2
8	51300001	51340000	0.992694	0.0606674	rna-XM_004011302.5	NT5E
8	51300001	51340000	0.992694	0.0606674	rna-XM_012182824.4	SNX14
8	51300001	51340000	0.992694	0.0606674	rna-XM_012182825.4	SNX14
8	51300001	51340000	0.992694	0.0606674	rna-XM_012182826.4	SNX14
8	51300001	51340000	0.992694	0.0606674	rna-XM_027972448.2	SNX14
8	51300001	51340000	0.992694	0.0606674	rna-XM_042253431.1	NT5E
X	94460001	94500000	0.99013	0.0593133	rna-XM_042242348.1	LOC121818348
18	29740001	29780000	0.98744	0.05915	rna-XM_012098651.4	SCAPER
18	29740001	29780000	0.98744	0.05915	rna-XM_042235192.1	SCAPER
18	29740001	29780000	0.98744	0.05915	rna-XM_042235193.1	SCAPER
18	29740001	29780000	0.98744	0.05915	rna-XM_042235194.1	SCAPER
22	7260001	7300000	0.98737	0.0788338	rna-XM_004020002.5	PRKG1
22	7260001	7300000	0.98737	0.0788338	rna-XM_015103265.3	PRKG1
22	7260001	7300000	0.98737	0.0788338	rna-XM_042238622.1	PRKG1
21	16280001	16320000	0.985981	0.0553024	rna-XM_027960072.2	LOC101117288
X	94480001	94520000	0.98505	0.0590383	rna-XM_042242348.1	LOC121818348
1	121580001	121620000	0.981479	0.0660491	rna-XM_027967511.2	RCAN1
1	41920001	41960000	0.981311	0.11589	rna-XM_042249316.1	PDE4B
1	41920001	41960000	0.981311	0.11589	rna-XM_042249321.1	PDE4B
20	10860001	10900000	0.977958	0.125625	rna-XM_004018785.5	PPIL1
20	10860001	10900000	0.977958	0.125625	rna-XM_027959034.2	C20H6orf89
20	10860001	10900000	0.977958	0.125625	rna-XM_027959035.2	C20H6orf89
20	10860001	10900000	0.977958	0.125625	rna-XM_027959036.2	C20H6orf89
21	16300001	16340000	0.977429	0.0759655	rna-XM_027960072.2	LOC101117288
20	42060001	42100000	0.975644	0.0979963	rna-XM_027958368.2	MCUR1
22	20040001	20080000	0.970839	0.0554438	rna-XM_042238951.1	HPSE2
X	28200001	28240000	0.965874	0.0941785	rna-XM_027963410.2	IL1RAPL1
2	226720001	226760000	0.964517	0.0508815	rna-XM_015093555.3	CUL3
2	226720001	226760000	0.964517	0.0508815	rna-XM_042244311.1	CUL3
X	125200001	125240000	0.963073	0.058433	rna-XM_012107554.4	TMEM164
X	125200001	125240000	0.963073	0.058433	rna-XM_027963090.2	TMEM164
X	125200001	125240000	0.963073	0.058433	rna-XM_027963091.2	TMEM164
X	125200001	125240000	0.963073	0.058433	rna-XM_027963093.2	TMEM164
X	125200001	125240000	0.963073	0.058433	rna-XM_042242052.1	TMEM164
X	125200001	125240000	0.963073	0.058433	rna-XM_042242053.1	TMEM164
X	125200001	125240000	0.963073	0.058433	rna-XM_042242054.1	TMEM164
X	125200001	125240000	0.963073	0.058433	rna-XM_042242055.1	TMEM164
X	125200001	125240000	0.963073	0.058433	rna-XM_042242056.1	TMEM164
X	125200001	125240000	0.963073	0.058433	rna-XM_042242057.1	TMEM164
X	125200001	125240000	0.963073	0.058433	rna-XM_042242058.1	TMEM164
X	125200001	125240000	0.963073	0.058433	rna-XM_042242059.1	TMEM164
X	125200001	125240000	0.963073	0.058433	rna-XM_042242060.1	TMEM164
X	125200001	125240000	0.963073	0.058433	rna-XM_042242061.1	TMEM164
X	125200001	125240000	0.963073	0.058433	rna-XM_042242062.1	TMEM164
X	125200001	125240000	0.963073	0.058433	rna-XM_042242063.1	TMEM164
X	125200001	125240000	0.963073	0.058433	rna-XM_042242064.1	TMEM164
X	125200001	125240000	0.963073	0.058433	rna-XM_042242065.1	TMEM164
X	125200001	125240000	0.963073	0.058433	rna-XM_042242066.1	TMEM164
12	72180001	72220000	0.954479	0.0619159	rna-XM_015099380.3	HHAT
12	72180001	72220000	0.954479	0.0619159	rna-XM_042229244.1	HHAT
12	72180001	72220000	0.954479	0.0619159	rna-XM_042229245.1	HHAT
12	72180001	72220000	0.954479	0.0619159	rna-XM_042229246.1	HHAT
3	35700001	35740000	0.951904	0.0786689	rna-XM_015094276.3	SPDYA
3	35700001	35740000	0.951904	0.0786689	rna-XM_027966640.2	PPP1CB
3	35700001	35740000	0.951904	0.0786689	rna-XM_027966641.2	PPP1CB
3	35700001	35740000	0.951904	0.0786689	rna-XM_042245935.1	SPDYA
3	35700001	35740000	0.951904	0.0786689	rna-XM_042245936.1	SPDYA
X	56880001	56920000	0.944697	0.0555442	rna-XM_027963284.2	LOC101114848
X	56880001	56920000	0.944697	0.0555442	rna-XM_042242513.1	LOC101114848
3	186760001	186800000	0.942645	0.0619804	rna-XM_015094881.3	CCDC91
3	186760001	186800000	0.942645	0.0619804	rna-XM_015094883.3	CCDC91
3	186760001	186800000	0.942645	0.0619804	rna-XM_042247343.1	CCDC91
3	186760001	186800000	0.942645	0.0619804	rna-XM_042247344.1	CCDC91
3	186760001	186800000	0.942645	0.0619804	rna-XM_042247345.1	CCDC91
3	186760001	186800000	0.942645	0.0619804	rna-XM_042247346.1	CCDC91
19	22000001	22040000	0.941882	0.0554043	rna-XM_042235929.1	SETMAR
19	21980001	22020000	0.940143	0.0564212	rna-XM_004018312.5	SUMF1
19	21980001	22020000	0.940143	0.0564212	rna-XM_042235927.1	SUMF1
19	21980001	22020000	0.940143	0.0564212	rna-XM_042235929.1	SETMAR
8	63860001	63900000	0.938415	0.0784425	rna-XM_012182978.3	ECT2L
8	63860001	63900000	0.938415	0.0784425	rna-XM_027972496.2	ECT2L
8	63860001	63900000	0.938415	0.0784425	rna-XM_027972497.2	ECT2L
X	103620001	103660000	0.937546	0.0817309	rna-NM_001267875.2	ARHGAP36
X	103620001	103660000	0.937546	0.0817309	rna-XM_042241555.1	ARHGAP36
2	233820001	233860000	0.936824	0.0501234	rna-XM_027965312.2	DIS3L2
2	233820001	233860000	0.936824	0.0501234	rna-XM_027965313.2	DIS3L2
2	233820001	233860000	0.936824	0.0501234	rna-XM_042244405.1	DIS3L2
2	233820001	233860000	0.936824	0.0501234	rna-XM_042244406.1	DIS3L2
2	233820001	233860000	0.936824	0.0501234	rna-XM_042244407.1	DIS3L2
20	600001	640000	0.933081	0.067313	rna-XM_027958372.2	KHDRBS2
3	121260001	121300000	0.928783	0.106983	rna-XM_012174023.3	LRRIQ1
3	121260001	121300000	0.928783	0.106983	rna-XM_012174032.4	LRRIQ1
3	121260001	121300000	0.928783	0.106983	rna-XM_027967187.2	LRRIQ1
21	16380001	16420000	0.922987	0.05283	rna-XM_027960072.2	LOC101117288
2	106000001	106040000	0.917719	0.0539766	rna-XM_004004453.5	GLRA3
2	106000001	106040000	0.917719	0.0539766	rna-XM_012129216.4	GLRA3
17	50500001	50540000	0.917185	0.0840742	rna-XM_027980250.2	TMEM132B
18	23280001	23320000	0.909917	0.0770018	rna-XM_004017783.5	TMED3
14	23220001	23260000	0.909524	0.0707814	rna-NM_001166180.1	MMP2
26	33000001	33040000	0.908976	0.101029	rna-XM_004021788.5	TACC1
26	33000001	33040000	0.908976	0.101029	rna-XM_012105955.4	TACC1
26	33000001	33040000	0.908976	0.101029	rna-XM_027962518.2	TACC1
26	33000001	33040000	0.908976	0.101029	rna-XM_027962519.2	TACC1
26	33000001	33040000	0.908976	0.101029	rna-XM_027962520.2	TACC1
26	33000001	33040000	0.908976	0.101029	rna-XM_027962521.2	TACC1
26	33000001	33040000	0.908976	0.101029	rna-XM_027962522.2	TACC1
26	33000001	33040000	0.908976	0.101029	rna-XM_027962523.2	TACC1
26	33000001	33040000	0.908976	0.101029	rna-XM_027962524.2	TACC1
26	33000001	33040000	0.908976	0.101029	rna-XM_027962525.2	TACC1
26	33000001	33040000	0.908976	0.101029	rna-XM_027962526.2	TACC1
26	33000001	33040000	0.908976	0.101029	rna-XM_027962527.2	TACC1
26	33000001	33040000	0.908976	0.101029	rna-XM_027962528.2	TACC1
12	72200001	72240000	0.907925	0.0708166	rna-XM_015099380.3	HHAT
12	72200001	72240000	0.907925	0.0708166	rna-XM_042229244.1	HHAT
12	72200001	72240000	0.907925	0.0708166	rna-XM_042229245.1	HHAT
12	72200001	72240000	0.907925	0.0708166	rna-XM_042229246.1	HHAT
6	31780001	31820000	0.905488	0.106406	rna-XM_004009703.5	GRID2
10	26540001	26580000	0.904997	0.0723691	rna-XM_027973611.2	NBEA
10	26540001	26580000	0.904997	0.0723691	rna-XM_027973612.2	NBEA
10	26540001	26580000	0.904997	0.0723691	rna-XM_027973613.2	NBEA
10	26540001	26580000	0.904997	0.0723691	rna-XM_027973614.2	NBEA
10	26540001	26580000	0.904997	0.0723691	rna-XM_027973615.2	NBEA
10	26540001	26580000	0.904997	0.0723691	rna-XM_027973618.2	NBEA
10	26540001	26580000	0.904997	0.0723691	rna-XM_027973619.2	NBEA
10	26540001	26580000	0.904997	0.0723691	rna-XM_042255150.1	NBEA
2	106040001	106080000	0.903118	0.0745916	rna-XM_004004453.5	GLRA3
2	106040001	106080000	0.903118	0.0745916	rna-XM_012129216.4	GLRA3
8	31040001	31080000	0.901503	0.101591	rna-XM_012182695.3	ATG5
8	31040001	31080000	0.901503	0.101591	rna-XM_012182696.3	ATG5
8	31040001	31080000	0.901503	0.101591	rna-XM_012182697.4	ATG5
8	31040001	31080000	0.901503	0.101591	rna-XM_012182698.4	ATG5
8	31040001	31080000	0.901503	0.101591	rna-XM_012182699.3	ATG5
8	31040001	31080000	0.901503	0.101591	rna-XM_042253357.1	ATG5
8	31040001	31080000	0.901503	0.101591	rna-XM_042253358.1	ATG5
8	31040001	31080000	0.901503	0.101591	rna-XM_042253359.1	ATG5
8	31040001	31080000	0.901503	0.101591	rna-XM_042253360.1	ATG5
8	31040001	31080000	0.901503	0.101591	rna-XM_042253361.1	ATG5
23	50600001	50640000	0.896777	0.0886797	rna-XM_027960753.2	MAPK4
5	9240001	9280000	0.888075	0.0617956	rna-XM_027969480.2	ADGRE2
5	9240001	9280000	0.888075	0.0617956	rna-XM_027969481.2	ADGRE2
2	208280001	208320000	0.886767	0.0883027	rna-XM_012143585.4	CMKLR2
2	208280001	208320000	0.886767	0.0883027	rna-XM_012143607.4	CMKLR2
2	208280001	208320000	0.886767	0.0883027	rna-XM_042244080.1	CMKLR2
2	208280001	208320000	0.886767	0.0883027	rna-XM_042244081.1	CMKLR2
2	208280001	208320000	0.886767	0.0883027	rna-XM_042244083.1	CMKLR2
2	208280001	208320000	0.886767	0.0883027	rna-XM_042244084.1	CMKLR2
2	208280001	208320000	0.886767	0.0883027	rna-XM_042244085.1	CMKLR2
2	208280001	208320000	0.886767	0.0883027	rna-XM_042244086.1	CMKLR2
2	208280001	208320000	0.886767	0.0883027	rna-XM_042244087.1	CMKLR2
2	208280001	208320000	0.886767	0.0883027	rna-XM_042244088.1	CMKLR2
2	208280001	208320000	0.886767	0.0883027	rna-XM_042244089.1	CMKLR2
2	208280001	208320000	0.886767	0.0883027	rna-XM_042244090.1	CMKLR2
2	208280001	208320000	0.886767	0.0883027	rna-XM_042244091.1	CMKLR2
2	208280001	208320000	0.886767	0.0883027	rna-XM_042244092.1	CMKLR2
2	208280001	208320000	0.886767	0.0883027	rna-XM_042244093.1	CMKLR2
2	208280001	208320000	0.886767	0.0883027	rna-XM_042244094.1	CMKLR2
2	208280001	208320000	0.886767	0.0883027	rna-XM_042244095.1	CMKLR2
2	208280001	208320000	0.886767	0.0883027	rna-XM_042244096.1	CMKLR2
23	50520001	50560000	0.880378	0.0749672	rna-XM_027960753.2	MAPK4
14	7480001	7520000	0.876441	0.065714	rna-XM_027977657.2	GAN
14	7480001	7520000	0.876441	0.065714	rna-XM_042231485.1	GAN
1	51460001	51500000	0.874952	0.0543521	rna-XM_012173947.4	SLC44A5
8	31020001	31060000	0.874342	0.073259	rna-XM_012182695.3	ATG5
8	31020001	31060000	0.874342	0.073259	rna-XM_012182696.3	ATG5
8	31020001	31060000	0.874342	0.073259	rna-XM_012182697.4	ATG5
8	31020001	31060000	0.874342	0.073259	rna-XM_012182698.4	ATG5
8	31020001	31060000	0.874342	0.073259	rna-XM_012182699.3	ATG5
8	31020001	31060000	0.874342	0.073259	rna-XM_042253357.1	ATG5
8	31020001	31060000	0.874342	0.073259	rna-XM_042253358.1	ATG5
8	31020001	31060000	0.874342	0.073259	rna-XM_042253359.1	ATG5
8	31020001	31060000	0.874342	0.073259	rna-XM_042253360.1	ATG5
8	31020001	31060000	0.874342	0.073259	rna-XM_042253361.1	ATG5
X	58220001	58260000	0.87392	0.056964	rna-XM_012106819.4	SLC9A7
X	58220001	58260000	0.87392	0.056964	rna-XM_027963353.2	SLC9A7
X	58220001	58260000	0.87392	0.056964	rna-XM_027963355.2	CHST7
20	42040001	42080000	0.870866	0.0560079	rna-XM_027958368.2	MCUR1
4	106860001	106900000	0.865888	0.0535228	rna-XM_004008124.5	LOC101111274
4	106860001	106900000	0.865888	0.0535228	rna-XM_004008125.4	LOC101111538
7	83460001	83500000	0.865273	0.088486	rna-XM_012182036.4	BBOF1
7	83460001	83500000	0.865273	0.088486	rna-XM_027972010.2	ENTPD5
7	83460001	83500000	0.865273	0.088486	rna-XM_027972011.2	ENTPD5
7	83460001	83500000	0.865273	0.088486	rna-XM_042252754.1	BBOF1
7	83460001	83500000	0.865273	0.088486	rna-XM_042252755.1	ENTPD5
7	83460001	83500000	0.865273	0.088486	rna-XM_042252756.1	ENTPD5
7	83460001	83500000	0.865273	0.088486	rna-XM_042252757.1	ENTPD5
7	83460001	83500000	0.865273	0.088486	rna-XM_042252758.1	ENTPD5
7	83460001	83500000	0.865273	0.088486	rna-XM_042252761.1	ENTPD5
7	83460001	83500000	0.865273	0.088486	rna-XM_042252762.1	ENTPD5
7	83460001	83500000	0.865273	0.088486	rna-XM_042252763.1	ENTPD5
3	186780001	186820000	0.861239	0.0950925	rna-XM_015094881.3	CCDC91
3	186780001	186820000	0.861239	0.0950925	rna-XM_015094883.3	CCDC91
3	186780001	186820000	0.861239	0.0950925	rna-XM_042247343.1	CCDC91
3	186780001	186820000	0.861239	0.0950925	rna-XM_042247344.1	CCDC91
3	186780001	186820000	0.861239	0.0950925	rna-XM_042247345.1	CCDC91
3	186780001	186820000	0.861239	0.0950925	rna-XM_042247346.1	CCDC91
8	10360001	10400000	0.860586	0.0991816	rna-NM_001135220.1	ME1
8	10360001	10400000	0.860586	0.0991816	rna-XM_004011129.4	PGM3
8	10360001	10400000	0.860586	0.0991816	rna-XM_004011130.5	RWDD2A
8	10360001	10400000	0.860586	0.0991816	rna-XM_042253177.1	RWDD2A
2	209800001	209840000	0.859113	0.0836625	rna-XM_004004867.5	CCNYL1
2	209800001	209840000	0.859113	0.0836625	rna-XM_004004868.5	CCNYL1
2	209800001	209840000	0.859113	0.0836625	rna-XM_027965132.2	FZD5
2	209800001	209840000	0.859113	0.0836625	rna-XM_042244107.1	CCNYL1
21	16400001	16440000	0.858005	0.0502459	rna-XM_027960072.2	LOC101117288
20	42000001	42040000	0.856336	0.0531548	rna-XM_004019126.5	RNF182
20	42000001	42040000	0.856336	0.0531548	rna-XM_012101261.4	RNF182
3	185740001	185780000	0.848942	0.0745115	rna-XM_042247329.1	LOC101110225
1	41900001	41940000	0.848574	0.170934	rna-XM_042249316.1	PDE4B
1	41900001	41940000	0.848574	0.170934	rna-XM_042249321.1	PDE4B
8	30980001	31020000	0.847857	0.0920359	rna-XM_012182695.3	ATG5
8	30980001	31020000	0.847857	0.0920359	rna-XM_012182696.3	ATG5
8	30980001	31020000	0.847857	0.0920359	rna-XM_012182697.4	ATG5
8	30980001	31020000	0.847857	0.0920359	rna-XM_012182698.4	ATG5
8	30980001	31020000	0.847857	0.0920359	rna-XM_012182699.3	ATG5
8	30980001	31020000	0.847857	0.0920359	rna-XM_042253357.1	ATG5
8	30980001	31020000	0.847857	0.0920359	rna-XM_042253358.1	ATG5
8	30980001	31020000	0.847857	0.0920359	rna-XM_042253359.1	ATG5
8	30980001	31020000	0.847857	0.0920359	rna-XM_042253360.1	ATG5
8	30980001	31020000	0.847857	0.0920359	rna-XM_042253361.1	ATG5
5	9280001	9320000	0.846614	0.0932734	rna-XM_027969480.2	ADGRE2
5	9280001	9320000	0.846614	0.0932734	rna-XM_027969481.2	ADGRE2
26	32980001	33020000	0.845156	0.148102	rna-XM_004021788.5	TACC1
26	32980001	33020000	0.845156	0.148102	rna-XM_012105955.4	TACC1
26	32980001	33020000	0.845156	0.148102	rna-XM_027962518.2	TACC1
26	32980001	33020000	0.845156	0.148102	rna-XM_027962519.2	TACC1
26	32980001	33020000	0.845156	0.148102	rna-XM_027962520.2	TACC1
26	32980001	33020000	0.845156	0.148102	rna-XM_027962521.2	TACC1
26	32980001	33020000	0.845156	0.148102	rna-XM_027962522.2	TACC1
26	32980001	33020000	0.845156	0.148102	rna-XM_027962523.2	TACC1
26	32980001	33020000	0.845156	0.148102	rna-XM_027962524.2	TACC1
26	32980001	33020000	0.845156	0.148102	rna-XM_027962525.2	TACC1
26	32980001	33020000	0.845156	0.148102	rna-XM_027962526.2	TACC1
26	32980001	33020000	0.845156	0.148102	rna-XM_027962527.2	TACC1
26	32980001	33020000	0.845156	0.148102	rna-XM_027962528.2	TACC1
20	41960001	42000000	0.840007	0.0633324	rna-XM_004019126.5	RNF182
20	41960001	42000000	0.840007	0.0633324	rna-XM_012101261.4	RNF182
X	84120001	84160000	0.83905	0.0757487	rna-XM_042242340.1	PASD1
1	210560001	210600000	0.837816	0.06182	rna-XM_015092544.3	TBL1XR1
1	210560001	210600000	0.837816	0.06182	rna-XM_015092545.3	TBL1XR1
1	210560001	210600000	0.837816	0.06182	rna-XM_015092546.3	TBL1XR1
1	210560001	210600000	0.837816	0.06182	rna-XM_042234259.1	TBL1XR1
1	210560001	210600000	0.837816	0.06182	rna-XM_042234271.1	TBL1XR1
1	210560001	210600000	0.837816	0.06182	rna-XM_042234292.1	TBL1XR1
1	210560001	210600000	0.837816	0.06182	rna-XM_042234297.1	TBL1XR1
1	25580001	25620000	0.832461	0.078973	rna-XM_027971648.2	C1H1orf185
X	142020001	142060000	0.827869	0.135368	rna-XM_027963067.2	LOC101112115
1	218540001	218580000	0.827706	0.0682693	rna-XM_004003181.5	MECOM
1	218540001	218580000	0.827706	0.0682693	rna-XM_012099708.4	MECOM
1	218540001	218580000	0.827706	0.0682693	rna-XM_012099711.4	MECOM
1	218540001	218580000	0.827706	0.0682693	rna-XM_012099716.4	MECOM
1	218540001	218580000	0.827706	0.0682693	rna-XM_012099727.3	MECOM
1	218540001	218580000	0.827706	0.0682693	rna-XM_015091793.3	MECOM
21	16640001	16680000	0.827268	0.0783266	rna-XM_027960073.2	LOC101117547
X	58720001	58760000	0.82432	0.0626524	rna-XM_012106827.4	EDA2R
1	109860001	109900000	0.824309	0.142709	rna-XM_042243394.1	LOC121818640
3	165440001	165480000	0.823999	0.0688506	rna-XM_004006624.5	TESPA1
3	165440001	165480000	0.823999	0.0688506	rna-XM_012174819.4	TESPA1
3	165440001	165480000	0.823999	0.0688506	rna-XM_042247082.1	TESPA1
3	165440001	165480000	0.823999	0.0688506	rna-XM_042247083.1	TESPA1
3	165440001	165480000	0.823999	0.0688506	rna-XM_042247084.1	TESPA1
3	165440001	165480000	0.823999	0.0688506	rna-XM_042247085.1	TESPA1
3	165440001	165480000	0.823999	0.0688506	rna-XM_042247086.1	TESPA1
3	165440001	165480000	0.823999	0.0688506	rna-XM_042247087.1	TESPA1
3	165440001	165480000	0.823999	0.0688506	rna-XM_042247088.1	TESPA1
3	165440001	165480000	0.823999	0.0688506	rna-XM_042247089.1	TESPA1
3	165440001	165480000	0.823999	0.0688506	rna-XM_042247090.1	TESPA1
5	9260001	9300000	0.82251	0.0689366	rna-XM_027969480.2	ADGRE2
5	9260001	9300000	0.82251	0.0689366	rna-XM_027969481.2	ADGRE2
20	660001	700000	0.821506	0.0636454	rna-XM_027958372.2	KHDRBS2
X	77720001	77760000	0.821069	0.0651127	rna-XM_042241740.1	DACH2
1	41980001	42020000	0.819437	0.099029	rna-XM_027970913.2	PDE4B
1	41980001	42020000	0.819437	0.099029	rna-XM_042249316.1	PDE4B
1	41980001	42020000	0.819437	0.099029	rna-XM_042249321.1	PDE4B
3	35680001	35720000	0.818387	0.0549451	rna-XM_027966640.2	PPP1CB
3	35680001	35720000	0.818387	0.0549451	rna-XM_027966641.2	PPP1CB
13	27620001	27660000	0.816521	0.0647901	rna-XM_004014235.5	PRPF18
13	27620001	27660000	0.816521	0.0647901	rna-XM_012188400.4	PRPF18
13	27620001	27660000	0.816521	0.0647901	rna-XM_012188402.3	PRPF18
24	11040001	11080000	0.812794	0.11507	rna-XM_004020776.5	RSL1D1
24	11040001	11080000	0.812794	0.11507	rna-XM_042240682.1	RSL1D1
6	30400001	30440000	0.811541	0.0734395	rna-XM_042251058.1	BMPR1B
2	209780001	209820000	0.808188	0.0817914	rna-XM_004004867.5	CCNYL1
2	209780001	209820000	0.808188	0.0817914	rna-XM_004004868.5	CCNYL1
2	209780001	209820000	0.808188	0.0817914	rna-XM_042244107.1	CCNYL1
11	40260001	40300000	0.808038	0.0576942	rna-XM_004012860.5	CDC6
11	40260001	40300000	0.808038	0.0576942	rna-XM_004012861.5	CDC6
11	40260001	40300000	0.808038	0.0576942	rna-XM_015098766.3	WIPF2
11	40260001	40300000	0.808038	0.0576942	rna-XM_015098767.3	WIPF2
11	40260001	40300000	0.808038	0.0576942	rna-XM_015098770.3	WIPF2
11	40260001	40300000	0.808038	0.0576942	rna-XM_015098773.3	WIPF2
11	40260001	40300000	0.808038	0.0576942	rna-XM_027974582.2	WIPF2
11	40260001	40300000	0.808038	0.0576942	rna-XM_042256722.1	WIPF2
11	40260001	40300000	0.808038	0.0576942	rna-XM_042256723.1	WIPF2
11	40260001	40300000	0.808038	0.0576942	rna-XM_042256724.1	WIPF2
11	40260001	40300000	0.808038	0.0576942	rna-XM_042256725.1	CDC6
7	14860001	14900000	0.80647	0.0558892	rna-XM_004010261.5	PIAS1
7	14860001	14900000	0.80647	0.0558892	rna-XM_015096836.3	PIAS1
3	185760001	185800000	0.805531	0.089372	rna-XM_004006753.4	ERGIC2
3	185760001	185800000	0.805531	0.089372	rna-XM_012175095.3	ERGIC2
3	185760001	185800000	0.805531	0.089372	rna-XM_042247330.1	ERGIC2
3	185760001	185800000	0.805531	0.089372	rna-XM_042247331.1	ERGIC2
12	51520001	51560000	0.803971	0.069187	rna-XM_015099305.3	FHAD1
12	51520001	51560000	0.803971	0.069187	rna-XM_015099307.3	FHAD1
12	51520001	51560000	0.803971	0.069187	rna-XM_015099308.3	FHAD1
12	51520001	51560000	0.803971	0.069187	rna-XM_015099309.3	FHAD1
12	51520001	51560000	0.803971	0.069187	rna-XM_027975873.2	FHAD1
12	51520001	51560000	0.803971	0.069187	rna-XM_027975874.2	FHAD1
12	51520001	51560000	0.803971	0.069187	rna-XM_042257439.1	FHAD1
1	109920001	109960000	0.803325	0.0990368	rna-XM_004002644.5	LOC101112936
1	109920001	109960000	0.803325	0.0990368	rna-XM_042243394.1	LOC121818640
1	109920001	109960000	0.803325	0.0990368	rna-XM_042256204.1	LOC101112936
1	109920001	109960000	0.803325	0.0990368	rna-XM_042256208.1	LOC101112936
4	57080001	57120000	0.796517	0.0526511	rna-XM_004007878.4	BMT2
4	57080001	57120000	0.796517	0.0526511	rna-XM_042249197.1	BMT2
3	121240001	121280000	0.794977	0.0759293	rna-XM_004006232.5	TSPAN19
3	121240001	121280000	0.794977	0.0759293	rna-XM_004006233.5	TSPAN19
3	121240001	121280000	0.794977	0.0759293	rna-XM_012174023.3	LRRIQ1
3	121240001	121280000	0.794977	0.0759293	rna-XM_012174032.4	LRRIQ1
3	121240001	121280000	0.794977	0.0759293	rna-XM_012174038.4	TSPAN19
3	121240001	121280000	0.794977	0.0759293	rna-XM_027967187.2	LRRIQ1
3	121240001	121280000	0.794977	0.0759293	rna-XM_042246575.1	TSPAN19
25	23920001	23960000	0.79029	0.063711	rna-XM_004021416.5	PBLD
25	23920001	23960000	0.79029	0.063711	rna-XM_012105181.4	PBLD
25	23920001	23960000	0.79029	0.063711	rna-XM_012105183.4	PBLD
25	23920001	23960000	0.79029	0.063711	rna-XM_027962193.2	PBLD
25	23920001	23960000	0.79029	0.063711	rna-XM_042240785.1	PBLD
25	23920001	23960000	0.79029	0.063711	rna-XM_042240786.1	PBLD
25	23920001	23960000	0.79029	0.063711	rna-XM_042240787.1	PBLD
25	23920001	23960000	0.79029	0.063711	rna-XM_042240788.1	PBLD
25	23920001	23960000	0.79029	0.063711	rna-XM_042240789.1	PBLD
25	23920001	23960000	0.79029	0.063711	rna-XM_042240790.1	PBLD
4	95520001	95560000	0.789208	0.0694136	rna-XM_015095384.3	KLHDC10
4	95520001	95560000	0.789208	0.0694136	rna-XM_042248825.1	KLHDC10
17	54360001	54400000	0.788432	0.10534	rna-XM_004017362.5	ARPC3
17	54360001	54400000	0.788432	0.10534	rna-XM_027956498.2	GPN3
17	54360001	54400000	0.788432	0.10534	rna-XM_027956500.2	FAM216A
17	54360001	54400000	0.788432	0.10534	rna-XM_027956501.2	FAM216A
17	54360001	54400000	0.788432	0.10534	rna-XM_042234600.1	GPN3
17	54360001	54400000	0.788432	0.10534	rna-XM_042234601.1	ARPC3
X	56740001	56780000	0.786803	0.0512826	rna-XM_042242514.1	ZNF182
X	56740001	56780000	0.786803	0.0512826	rna-XM_042242515.1	ZNF182
X	56740001	56780000	0.786803	0.0512826	rna-XM_042242516.1	ZNF182
X	56740001	56780000	0.786803	0.0512826	rna-XM_042242517.1	ZNF182
X	56740001	56780000	0.786803	0.0512826	rna-XM_042242518.1	ZNF182
X	56740001	56780000	0.786803	0.0512826	rna-XM_042242519.1	ZNF182
X	56740001	56780000	0.786803	0.0512826	rna-XM_042242520.1	ZNF182
X	56740001	56780000	0.786803	0.0512826	rna-XM_042242521.1	ZNF182
X	56740001	56780000	0.786803	0.0512826	rna-XM_042242522.1	ZNF182
X	56740001	56780000	0.786803	0.0512826	rna-XM_042242523.1	ZNF182
9	28500001	28540000	0.785694	0.121839	rna-XM_004011647.5	MTSS1
9	28500001	28540000	0.785694	0.121839	rna-XM_004011648.5	MTSS1
9	28500001	28540000	0.785694	0.121839	rna-XM_004011649.5	MTSS1
9	28500001	28540000	0.785694	0.121839	rna-XM_027972910.2	MTSS1
9	28500001	28540000	0.785694	0.121839	rna-XM_027972911.2	MTSS1
9	28500001	28540000	0.785694	0.121839	rna-XM_027972912.2	MTSS1
9	28500001	28540000	0.785694	0.121839	rna-XM_042254143.1	MTSS1
9	28500001	28540000	0.785694	0.121839	rna-XM_042254145.1	MTSS1
7	14840001	14880000	0.785382	0.0954642	rna-XM_015096836.3	PIAS1
1	218560001	218600000	0.784938	0.0747536	rna-XM_004003181.5	MECOM
1	218560001	218600000	0.784938	0.0747536	rna-XM_012099708.4	MECOM
1	218560001	218600000	0.784938	0.0747536	rna-XM_012099711.4	MECOM
1	218560001	218600000	0.784938	0.0747536	rna-XM_012099716.4	MECOM
1	218560001	218600000	0.784938	0.0747536	rna-XM_012099727.3	MECOM
1	218560001	218600000	0.784938	0.0747536	rna-XM_015091793.3	MECOM
1	198840001	198880000	0.778212	0.0655416	rna-XM_004003046.5	TPRG1
1	198840001	198880000	0.778212	0.0655416	rna-XM_042233258.1	TPRG1
1	198840001	198880000	0.778212	0.0655416	rna-XM_042233265.1	TPRG1
1	198840001	198880000	0.778212	0.0655416	rna-XM_042233267.1	TPRG1
1	198840001	198880000	0.778212	0.0655416	rna-XM_042233271.1	TPRG1
1	198840001	198880000	0.778212	0.0655416	rna-XM_042233274.1	TPRG1
X	94500001	94540000	0.775543	0.0625197	rna-XM_042242348.1	LOC121818348
3	185720001	185760000	0.774179	0.0556553	rna-XM_042247329.1	LOC101110225
24	36860001	36900000	0.772572	0.0549259	rna-XM_012104859.4	AZGP1
13	27640001	27680000	0.772208	0.0583141	rna-XM_004014235.5	PRPF18
13	27640001	27680000	0.772208	0.0583141	rna-XM_012188400.4	PRPF18
13	27640001	27680000	0.772208	0.0583141	rna-XM_012188402.3	PRPF18
7	83440001	83480000	0.76975	0.0745795	rna-XM_004010783.5	ENTPD5
7	83440001	83480000	0.76975	0.0745795	rna-XM_012182028.4	ENTPD5
7	83440001	83480000	0.76975	0.0745795	rna-XM_012182029.3	ENTPD5
7	83440001	83480000	0.76975	0.0745795	rna-XM_012182036.4	BBOF1
7	83440001	83480000	0.76975	0.0745795	rna-XM_027972010.2	ENTPD5
7	83440001	83480000	0.76975	0.0745795	rna-XM_027972011.2	ENTPD5
7	83440001	83480000	0.76975	0.0745795	rna-XM_042252754.1	BBOF1
7	83440001	83480000	0.76975	0.0745795	rna-XM_042252755.1	ENTPD5
7	83440001	83480000	0.76975	0.0745795	rna-XM_042252756.1	ENTPD5
7	83440001	83480000	0.76975	0.0745795	rna-XM_042252757.1	ENTPD5
7	83440001	83480000	0.76975	0.0745795	rna-XM_042252758.1	ENTPD5
7	83440001	83480000	0.76975	0.0745795	rna-XM_042252759.1	ENTPD5
7	83440001	83480000	0.76975	0.0745795	rna-XM_042252761.1	ENTPD5
7	83440001	83480000	0.76975	0.0745795	rna-XM_042252762.1	ENTPD5
7	83440001	83480000	0.76975	0.0745795	rna-XM_042252763.1	ENTPD5
7	83440001	83480000	0.76975	0.0745795	rna-XM_042252764.1	ENTPD5
10	26420001	26460000	0.768838	0.121592	rna-XM_027973611.2	NBEA
10	26420001	26460000	0.768838	0.121592	rna-XM_027973612.2	NBEA
10	26420001	26460000	0.768838	0.121592	rna-XM_027973613.2	NBEA
10	26420001	26460000	0.768838	0.121592	rna-XM_027973614.2	NBEA
10	26420001	26460000	0.768838	0.121592	rna-XM_027973615.2	NBEA
10	26420001	26460000	0.768838	0.121592	rna-XM_027973618.2	NBEA
10	26420001	26460000	0.768838	0.121592	rna-XM_027973619.2	NBEA
10	26420001	26460000	0.768838	0.121592	rna-XM_042255150.1	NBEA
6	80600001	80640000	0.768185	0.0752824	rna-XM_004009860.5	TECRL
6	80600001	80640000	0.768185	0.0752824	rna-XM_027971027.2	TECRL
6	80600001	80640000	0.768185	0.0752824	rna-XM_042251457.1	TECRL
11	40240001	40280000	0.767339	0.0855163	rna-XM_015098766.3	WIPF2
11	40240001	40280000	0.767339	0.0855163	rna-XM_015098767.3	WIPF2
11	40240001	40280000	0.767339	0.0855163	rna-XM_015098770.3	WIPF2
11	40240001	40280000	0.767339	0.0855163	rna-XM_015098773.3	WIPF2
11	40240001	40280000	0.767339	0.0855163	rna-XM_027974582.2	WIPF2
11	40240001	40280000	0.767339	0.0855163	rna-XM_042256722.1	WIPF2
11	40240001	40280000	0.767339	0.0855163	rna-XM_042256723.1	WIPF2
11	40240001	40280000	0.767339	0.0855163	rna-XM_042256724.1	WIPF2
8	10380001	10420000	0.767218	0.0968344	rna-NM_001135220.1	ME1
X	18640001	18680000	0.765789	0.0882233	rna-XM_012106389.4	RPS6KA3
X	18640001	18680000	0.765789	0.0882233	rna-XM_012106391.4	RPS6KA3
X	18640001	18680000	0.765789	0.0882233	rna-XM_027963122.2	RPS6KA3
X	18640001	18680000	0.765789	0.0882233	rna-XM_027963124.2	RPS6KA3
X	18640001	18680000	0.765789	0.0882233	rna-XM_042241830.1	RPS6KA3
X	18640001	18680000	0.765789	0.0882233	rna-XM_042241831.1	RPS6KA3
X	18640001	18680000	0.765789	0.0882233	rna-XM_042241832.1	RPS6KA3
X	18640001	18680000	0.765789	0.0882233	rna-XM_042241833.1	RPS6KA3
X	18640001	18680000	0.765789	0.0882233	rna-XM_042241834.1	RPS6KA3
X	18640001	18680000	0.765789	0.0882233	rna-XM_042241835.1	RPS6KA3
X	18640001	18680000	0.765789	0.0882233	rna-XM_042241836.1	RPS6KA3
X	18640001	18680000	0.765789	0.0882233	rna-XM_042241837.1	RPS6KA3
X	18640001	18680000	0.765789	0.0882233	rna-XM_042241838.1	RPS6KA3
X	18640001	18680000	0.765789	0.0882233	rna-XM_042241839.1	RPS6KA3
X	18640001	18680000	0.765789	0.0882233	rna-XM_042241840.1	RPS6KA3
X	18640001	18680000	0.765789	0.0882233	rna-XM_042241841.1	RPS6KA3
X	18640001	18680000	0.765789	0.0882233	rna-XM_042241842.1	RPS6KA3
X	18640001	18680000	0.765789	0.0882233	rna-XM_042241843.1	RPS6KA3
X	18640001	18680000	0.765789	0.0882233	rna-XM_042241844.1	RPS6KA3
X	18640001	18680000	0.765789	0.0882233	rna-XM_042241845.1	RPS6KA3
7	14880001	14920000	0.765053	0.0913219	rna-XM_004010261.5	PIAS1
7	14880001	14920000	0.765053	0.0913219	rna-XM_015096836.3	PIAS1
20	50280001	50320000	0.764806	0.0584707	rna-XM_027958723.2	GMDS
20	50280001	50320000	0.764806	0.0584707	rna-XM_042237510.1	GMDS
20	50280001	50320000	0.764806	0.0584707	rna-XM_042237511.1	GMDS
20	50280001	50320000	0.764806	0.0584707	rna-XM_042237513.1	GMDS
21	16700001	16740000	0.762601	0.0833457	rna-XM_027960074.2	LOC101117804
X	107680001	107720000	0.762209	0.0746721	rna-XM_027963136.2	THOC2
X	107680001	107720000	0.762209	0.0746721	rna-XM_027963138.2	THOC2
X	107680001	107720000	0.762209	0.0746721	rna-XM_042242150.1	THOC2
X	107680001	107720000	0.762209	0.0746721	rna-XM_042242151.1	THOC2
X	107680001	107720000	0.762209	0.0746721	rna-XM_042242152.1	THOC2
X	107680001	107720000	0.762209	0.0746721	rna-XM_042242153.1	THOC2
X	107680001	107720000	0.762209	0.0746721	rna-XM_042242154.1	THOC2
X	107680001	107720000	0.762209	0.0746721	rna-XM_042242155.1	THOC2
X	107680001	107720000	0.762209	0.0746721	rna-XM_042242156.1	THOC2
X	107680001	107720000	0.762209	0.0746721	rna-XM_042242157.1	THOC2
X	107680001	107720000	0.762209	0.0746721	rna-XM_042242158.1	THOC2
X	107680001	107720000	0.762209	0.0746721	rna-XM_042242159.1	THOC2
X	107680001	107720000	0.762209	0.0746721	rna-XM_042242160.1	THOC2
X	107680001	107720000	0.762209	0.0746721	rna-XM_042242161.1	THOC2
5	71160001	71200000	0.762198	0.0663086	rna-XM_004009041.5	GABRA1
17	2040001	2080000	0.757636	0.0836038	rna-XM_027980307.2	MAP9
17	2040001	2080000	0.757636	0.0836038	rna-XM_027980310.2	MAP9
17	2040001	2080000	0.757636	0.0836038	rna-XM_027980312.2	MAP9
17	2040001	2080000	0.757636	0.0836038	rna-XM_027980313.2	MAP9
17	2040001	2080000	0.757636	0.0836038	rna-XM_027980316.2	MAP9
17	2040001	2080000	0.757636	0.0836038	rna-XM_042234240.1	MAP9
17	2040001	2080000	0.757636	0.0836038	rna-XM_042234241.1	MAP9
17	2040001	2080000	0.757636	0.0836038	rna-XM_042234242.1	MAP9
17	2040001	2080000	0.757636	0.0836038	rna-XM_042234243.1	MAP9
17	2040001	2080000	0.757636	0.0836038	rna-XM_042234244.1	MAP9
24	28340001	28380000	0.757625	0.0510923	rna-XM_027961936.2	VKORC1L1
14	880001	920000	0.755592	0.101842	rna-XM_027977612.2	VAC14
13	27600001	27640000	0.752157	0.0637057	rna-XM_004014235.5	PRPF18
13	27600001	27640000	0.752157	0.0637057	rna-XM_012188400.4	PRPF18
X	58740001	58780000	0.751779	0.102844	rna-XM_012106827.4	EDA2R
3	121280001	121320000	0.751596	0.0889533	rna-XM_012174023.3	LRRIQ1
3	121280001	121320000	0.751596	0.0889533	rna-XM_012174032.4	LRRIQ1
3	121280001	121320000	0.751596	0.0889533	rna-XM_027967187.2	LRRIQ1
1	41880001	41920000	0.750216	0.16735	rna-XM_042249316.1	PDE4B
1	41880001	41920000	0.750216	0.16735	rna-XM_042249321.1	PDE4B
1	109900001	109940000	0.748181	0.164859	rna-XM_042243394.1	LOC121818640
21	16620001	16660000	0.747778	0.056676	rna-XM_027960073.2	LOC101117547
14	7460001	7500000	0.744384	0.0512524	rna-XM_027977657.2	GAN
14	7460001	7500000	0.744384	0.0512524	rna-XM_042231485.1	GAN
10	26380001	26420000	0.744122	0.108876	rna-XM_027973611.2	NBEA
10	26380001	26420000	0.744122	0.108876	rna-XM_027973612.2	NBEA
10	26380001	26420000	0.744122	0.108876	rna-XM_027973613.2	NBEA
10	26380001	26420000	0.744122	0.108876	rna-XM_027973614.2	NBEA
10	26380001	26420000	0.744122	0.108876	rna-XM_027973615.2	NBEA
10	26380001	26420000	0.744122	0.108876	rna-XM_027973618.2	NBEA
10	26380001	26420000	0.744122	0.108876	rna-XM_027973619.2	NBEA
10	26380001	26420000	0.744122	0.108876	rna-XM_042255150.1	NBEA
22	9140001	9180000	0.742261	0.0685302	rna-XM_004020011.4	ATAD1
22	9140001	9180000	0.742261	0.0685302	rna-XM_027960364.2	PAPSS2
22	9140001	9180000	0.742261	0.0685302	rna-XM_042238674.1	PAPSS2
22	9140001	9180000	0.742261	0.0685302	rna-XM_042238675.1	ATAD1
X	12120001	12160000	0.738848	0.0872813	rna-XM_004021914.5	GEMIN8
6	44700001	44740000	0.735427	0.0960619	rna-XM_004009739.5	DHX15
14	940001	980000	0.73309	0.102888	rna-XM_027977612.2	VAC14
1	109880001	109920000	0.732328	0.162099	rna-XM_042243394.1	LOC121818640
20	560001	600000	0.730305	0.0550211	rna-XM_027958372.2	KHDRBS2
18	30060001	30100000	0.72993	0.0526207	rna-XM_027957162.2	PEAK1
18	30060001	30100000	0.72993	0.0526207	rna-XM_042235198.1	PEAK1
18	30060001	30100000	0.72993	0.0526207	rna-XM_042235199.1	PEAK1
18	30060001	30100000	0.72993	0.0526207	rna-XM_042235200.1	PEAK1
18	30060001	30100000	0.72993	0.0526207	rna-XM_042235201.1	PEAK1
24	8200001	8240000	0.728603	0.0784717	rna-XM_004020760.5	PMM2
24	8200001	8240000	0.728603	0.0784717	rna-XM_004020761.5	CARHSP1
24	8200001	8240000	0.728603	0.0784717	rna-XM_027961847.2	PMM2
24	8200001	8240000	0.728603	0.0784717	rna-XM_027961848.2	PMM2
24	8200001	8240000	0.728603	0.0784717	rna-XM_042240301.1	PMM2
24	8200001	8240000	0.728603	0.0784717	rna-XM_042240302.1	PMM2
X	83580001	83620000	0.728168	0.0503694	rna-XM_004022275.5	GABRA3
X	83580001	83620000	0.728168	0.0503694	rna-XM_042241792.1	GABRA3
17	34980001	35020000	0.727871	0.0671282	rna-XM_042234361.1	NUDT6
17	34980001	35020000	0.727871	0.0671282	rna-XM_042234362.1	NUDT6
17	34980001	35020000	0.727871	0.0671282	rna-XM_042234363.1	NUDT6
17	34980001	35020000	0.727871	0.0671282	rna-XM_042234364.1	NUDT6
17	34980001	35020000	0.727871	0.0671282	rna-XM_042234365.1	NUDT6
17	34980001	35020000	0.727871	0.0671282	rna-XM_042234366.1	NUDT6
17	34980001	35020000	0.727871	0.0671282	rna-XM_042234367.1	NUDT6
17	34980001	35020000	0.727871	0.0671282	rna-XM_042234368.1	NUDT6
17	34980001	35020000	0.727871	0.0671282	rna-XM_042234369.1	NUDT6
8	10440001	10480000	0.724871	0.0860738	rna-NM_001135220.1	ME1
5	57400001	57440000	0.722119	0.0623527	rna-XM_042250637.1	LOC101116828
5	57400001	57440000	0.722119	0.0623527	rna-XM_042250638.1	LOC101116828
20	580001	620000	0.721748	0.053161	rna-XM_027958372.2	KHDRBS2
1	198780001	198820000	0.720691	0.122956	rna-XM_004003046.5	TPRG1
1	198780001	198820000	0.720691	0.122956	rna-XM_042233258.1	TPRG1
1	198780001	198820000	0.720691	0.122956	rna-XM_042233265.1	TPRG1
1	198780001	198820000	0.720691	0.122956	rna-XM_042233267.1	TPRG1
1	198780001	198820000	0.720691	0.122956	rna-XM_042233271.1	TPRG1
1	198780001	198820000	0.720691	0.122956	rna-XM_042233274.1	TPRG1
24	36900001	36940000	0.720026	0.0782802	rna-XM_004021042.5	TRIM4
24	36900001	36940000	0.720026	0.0782802	rna-XM_012104861.4	GJC3
18	65120001	65160000	0.71974	0.0549807	rna-XM_027957434.2	TRAF3
18	65120001	65160000	0.71974	0.0549807	rna-XM_027957435.2	TRAF3
20	42020001	42060000	0.716604	0.0533428	rna-XM_004019126.5	RNF182
20	42020001	42060000	0.716604	0.0533428	rna-XM_012101261.4	RNF182
X	107700001	107740000	0.716423	0.0850751	rna-XM_027963136.2	THOC2
X	107700001	107740000	0.716423	0.0850751	rna-XM_027963138.2	THOC2
X	107700001	107740000	0.716423	0.0850751	rna-XM_042242150.1	THOC2
X	107700001	107740000	0.716423	0.0850751	rna-XM_042242151.1	THOC2
X	107700001	107740000	0.716423	0.0850751	rna-XM_042242152.1	THOC2
X	107700001	107740000	0.716423	0.0850751	rna-XM_042242153.1	THOC2
X	107700001	107740000	0.716423	0.0850751	rna-XM_042242154.1	THOC2
X	107700001	107740000	0.716423	0.0850751	rna-XM_042242155.1	THOC2
X	107700001	107740000	0.716423	0.0850751	rna-XM_042242156.1	THOC2
X	107700001	107740000	0.716423	0.0850751	rna-XM_042242157.1	THOC2
X	107700001	107740000	0.716423	0.0850751	rna-XM_042242158.1	THOC2
X	107700001	107740000	0.716423	0.0850751	rna-XM_042242159.1	THOC2
X	107700001	107740000	0.716423	0.0850751	rna-XM_042242160.1	THOC2
X	107700001	107740000	0.716423	0.0850751	rna-XM_042242161.1	THOC2
8	31000001	31040000	0.71537	0.102368	rna-XM_012182695.3	ATG5
8	31000001	31040000	0.71537	0.102368	rna-XM_012182696.3	ATG5
8	31000001	31040000	0.71537	0.102368	rna-XM_012182697.4	ATG5
8	31000001	31040000	0.71537	0.102368	rna-XM_012182698.4	ATG5
8	31000001	31040000	0.71537	0.102368	rna-XM_012182699.3	ATG5
8	31000001	31040000	0.71537	0.102368	rna-XM_042253357.1	ATG5
8	31000001	31040000	0.71537	0.102368	rna-XM_042253358.1	ATG5
8	31000001	31040000	0.71537	0.102368	rna-XM_042253359.1	ATG5
8	31000001	31040000	0.71537	0.102368	rna-XM_042253360.1	ATG5
8	31000001	31040000	0.71537	0.102368	rna-XM_042253361.1	ATG5
X	58700001	58740000	0.712339	0.0837285	rna-XM_012106827.4	EDA2R
1	113220001	113260000	0.711881	0.061258	rna-XM_012185020.3	ATF6
1	113220001	113260000	0.711881	0.061258	rna-XM_042256929.1	ATF6
24	8180001	8220000	0.708092	0.0702021	rna-XM_004020759.5	ABAT
24	8180001	8220000	0.708092	0.0702021	rna-XM_004020760.5	PMM2
24	8180001	8220000	0.708092	0.0702021	rna-XM_027961455.2	TMEM186
24	8180001	8220000	0.708092	0.0702021	rna-XM_027961847.2	PMM2
24	8180001	8220000	0.708092	0.0702021	rna-XM_027961848.2	PMM2
24	8180001	8220000	0.708092	0.0702021	rna-XM_042239901.1	ABAT
24	8180001	8220000	0.708092	0.0702021	rna-XM_042240301.1	PMM2
24	8180001	8220000	0.708092	0.0702021	rna-XM_042240302.1	PMM2
4	118220001	118260000	0.707996	0.0721287	rna-XM_027969054.2	DPP6
4	118220001	118260000	0.707996	0.0721287	rna-XM_027969055.2	DPP6
4	118220001	118260000	0.707996	0.0721287	rna-XM_027969056.2	DPP6
3	149840001	149880000	0.707723	0.0680359	rna-XM_027967457.2	MYRFL
3	149840001	149880000	0.707723	0.0680359	rna-XM_042246922.1	MYRFL
X	102480001	102520000	0.707356	0.0628502	rna-XM_027962953.2	MBNL3
X	102480001	102520000	0.707356	0.0628502	rna-XM_027962954.2	MBNL3
X	102480001	102520000	0.707356	0.0628502	rna-XM_027962955.2	MBNL3
X	102480001	102520000	0.707356	0.0628502	rna-XM_042242570.1	MBNL3
X	102480001	102520000	0.707356	0.0628502	rna-XM_042242571.1	MBNL3
15	5380001	5420000	0.706961	0.0541246	rna-NM_001166179.1	MMP13
X	142000001	142040000	0.706673	0.106644	rna-XM_027963067.2	LOC101112115
6	31700001	31740000	0.706208	0.0671519	rna-XM_004009703.5	GRID2
1	109620001	109660000	0.705668	0.150015	rna-XM_042256195.1	SPTA1
17	35000001	35040000	0.705121	0.0647277	rna-NM_001009769.1	FGF2
17	35000001	35040000	0.705121	0.0647277	rna-XM_042234361.1	NUDT6
17	35000001	35040000	0.705121	0.0647277	rna-XM_042234362.1	NUDT6
17	35000001	35040000	0.705121	0.0647277	rna-XM_042234363.1	NUDT6
17	35000001	35040000	0.705121	0.0647277	rna-XM_042234364.1	NUDT6
17	35000001	35040000	0.705121	0.0647277	rna-XM_042234365.1	NUDT6
17	35000001	35040000	0.705121	0.0647277	rna-XM_042234366.1	NUDT6
17	35000001	35040000	0.705121	0.0647277	rna-XM_042234367.1	NUDT6
17	35000001	35040000	0.705121	0.0647277	rna-XM_042234368.1	NUDT6
17	35000001	35040000	0.705121	0.0647277	rna-XM_042234369.1	NUDT6
23	7620001	7660000	0.705115	0.0553316	rna-XM_027961047.2	DOK6
2	227900001	227940000	0.704856	0.0680242	rna-XM_042244319.1	NYAP2
2	227900001	227940000	0.704856	0.0680242	rna-XM_042244320.1	NYAP2
2	128900001	128940000	0.704349	0.0631212	rna-XM_012132205.4	UBE2E3
2	128900001	128940000	0.704349	0.0631212	rna-XM_027964786.2	UBE2E3
2	128900001	128940000	0.704349	0.0631212	rna-XM_042243659.1	UBE2E3
2	128900001	128940000	0.704349	0.0631212	rna-XM_042243660.1	UBE2E3
3	73580001	73620000	0.703921	0.0532802	rna-XM_027966835.2	NRXN1
3	73580001	73620000	0.703921	0.0532802	rna-XM_027966839.2	NRXN1
3	73580001	73620000	0.703921	0.0532802	rna-XM_027966840.2	NRXN1
3	73580001	73620000	0.703921	0.0532802	rna-XM_027966843.2	NRXN1
3	73580001	73620000	0.703921	0.0532802	rna-XM_027966845.2	NRXN1
3	73580001	73620000	0.703921	0.0532802	rna-XM_027966846.2	NRXN1
3	73580001	73620000	0.703921	0.0532802	rna-XM_027966847.2	NRXN1
3	73580001	73620000	0.703921	0.0532802	rna-XM_027966851.2	NRXN1
3	73580001	73620000	0.703921	0.0532802	rna-XM_027966853.2	NRXN1
3	73580001	73620000	0.703921	0.0532802	rna-XM_027966856.2	NRXN1
3	73580001	73620000	0.703921	0.0532802	rna-XM_027966857.2	NRXN1
3	73580001	73620000	0.703921	0.0532802	rna-XM_027966858.2	NRXN1
3	73580001	73620000	0.703921	0.0532802	rna-XM_042246175.1	NRXN1
3	73580001	73620000	0.703921	0.0532802	rna-XM_042246176.1	NRXN1
3	73580001	73620000	0.703921	0.0532802	rna-XM_042246177.1	NRXN1
3	73580001	73620000	0.703921	0.0532802	rna-XM_042246178.1	NRXN1
3	73580001	73620000	0.703921	0.0532802	rna-XM_042246179.1	NRXN1
3	73580001	73620000	0.703921	0.0532802	rna-XM_042246180.1	NRXN1
3	73580001	73620000	0.703921	0.0532802	rna-XM_042246181.1	NRXN1
3	73580001	73620000	0.703921	0.0532802	rna-XM_042246182.1	NRXN1
3	73580001	73620000	0.703921	0.0532802	rna-XM_042246183.1	NRXN1
3	73580001	73620000	0.703921	0.0532802	rna-XM_042246184.1	NRXN1
3	73580001	73620000	0.703921	0.0532802	rna-XM_042246185.1	NRXN1
3	73580001	73620000	0.703921	0.0532802	rna-XM_042246186.1	NRXN1
3	73580001	73620000	0.703921	0.0532802	rna-XM_042246187.1	NRXN1
3	73580001	73620000	0.703921	0.0532802	rna-XM_042246188.1	NRXN1
3	73580001	73620000	0.703921	0.0532802	rna-XM_042246189.1	NRXN1
3	73580001	73620000	0.703921	0.0532802	rna-XM_042246190.1	NRXN1
3	73580001	73620000	0.703921	0.0532802	rna-XM_042246191.1	NRXN1
3	73580001	73620000	0.703921	0.0532802	rna-XM_042246192.1	NRXN1
3	73580001	73620000	0.703921	0.0532802	rna-XM_042246193.1	NRXN1
3	73580001	73620000	0.703921	0.0532802	rna-XM_042246196.1	NRXN1
7	52380001	52420000	0.701996	0.0582054	rna-XM_042252417.1	RFX7
7	52380001	52420000	0.701996	0.0582054	rna-XM_042252418.1	RFX7
7	52380001	52420000	0.701996	0.0582054	rna-XM_042252419.1	RFX7
7	52380001	52420000	0.701996	0.0582054	rna-XM_042252420.1	RFX7
8	51380001	51420000	0.701453	0.0543136	rna-XM_004011302.5	NT5E
8	51380001	51420000	0.701453	0.0543136	rna-XM_042253431.1	NT5E
25	22940001	22980000	0.701402	0.0570194	rna-XM_004021400.5	CTNNA3
25	22940001	22980000	0.701402	0.0570194	rna-XM_042241050.1	CTNNA3
1	109560001	109600000	0.701028	0.101049	rna-XM_042256195.1	SPTA1
26	33020001	33060000	0.700372	0.0607765	rna-XM_004021788.5	TACC1
26	33020001	33060000	0.700372	0.0607765	rna-XM_012105955.4	TACC1
26	33020001	33060000	0.700372	0.0607765	rna-XM_027962518.2	TACC1
26	33020001	33060000	0.700372	0.0607765	rna-XM_027962519.2	TACC1
26	33020001	33060000	0.700372	0.0607765	rna-XM_027962520.2	TACC1
26	33020001	33060000	0.700372	0.0607765	rna-XM_027962521.2	TACC1
26	33020001	33060000	0.700372	0.0607765	rna-XM_027962522.2	TACC1
26	33020001	33060000	0.700372	0.0607765	rna-XM_027962523.2	TACC1
26	33020001	33060000	0.700372	0.0607765	rna-XM_027962524.2	TACC1
26	33020001	33060000	0.700372	0.0607765	rna-XM_027962525.2	TACC1
26	33020001	33060000	0.700372	0.0607765	rna-XM_027962526.2	TACC1
26	33020001	33060000	0.700372	0.0607765	rna-XM_027962527.2	TACC1
26	33020001	33060000	0.700372	0.0607765	rna-XM_027962528.2	TACC1
17	45120001	45160000	0.699036	0.0598451	rna-XM_027956385.2	EP400
17	45120001	45160000	0.699036	0.0598451	rna-XM_042234474.1	EP400
17	45120001	45160000	0.699036	0.0598451	rna-XM_042234475.1	EP400
17	45120001	45160000	0.699036	0.0598451	rna-XM_042234476.1	EP400
17	45120001	45160000	0.699036	0.0598451	rna-XM_042234477.1	EP400
17	45120001	45160000	0.699036	0.0598451	rna-XM_042234478.1	EP400
17	45120001	45160000	0.699036	0.0598451	rna-XM_042234479.1	EP400
17	45120001	45160000	0.699036	0.0598451	rna-XM_042234480.1	EP400
17	45120001	45160000	0.699036	0.0598451	rna-XM_042234481.1	EP400
17	45120001	45160000	0.699036	0.0598451	rna-XM_042234482.1	EP400
17	45120001	45160000	0.699036	0.0598451	rna-XM_042234483.1	EP400
17	45120001	45160000	0.699036	0.0598451	rna-XM_042234484.1	EP400
17	45120001	45160000	0.699036	0.0598451	rna-XM_042234485.1	EP400
2	156940001	156980000	0.69864	0.0858275	rna-XM_004004692.4	PRPF40A
2	156940001	156980000	0.69864	0.0858275	rna-XM_012137115.3	FMNL2
2	156940001	156980000	0.69864	0.0858275	rna-XM_012137139.4	PRPF40A
2	156940001	156980000	0.69864	0.0858275	rna-XM_012137196.4	PRPF40A
2	156940001	156980000	0.69864	0.0858275	rna-XM_027964945.2	PRPF40A
2	156940001	156980000	0.69864	0.0858275	rna-XM_027964946.2	PRPF40A
2	156940001	156980000	0.69864	0.0858275	rna-XM_027964947.2	PRPF40A
2	156940001	156980000	0.69864	0.0858275	rna-XM_027964950.2	PRPF40A
2	156940001	156980000	0.69864	0.0858275	rna-XM_027964951.2	PRPF40A
2	156940001	156980000	0.69864	0.0858275	rna-XM_027964952.2	PRPF40A
2	156940001	156980000	0.69864	0.0858275	rna-XM_027964957.2	FMNL2
2	156940001	156980000	0.69864	0.0858275	rna-XM_027964958.2	FMNL2
2	156940001	156980000	0.69864	0.0858275	rna-XM_027964960.2	FMNL2
2	156940001	156980000	0.69864	0.0858275	rna-XM_042243857.1	FMNL2
2	156940001	156980000	0.69864	0.0858275	rna-XM_042243858.1	FMNL2
2	156940001	156980000	0.69864	0.0858275	rna-XM_042243859.1	FMNL2
2	156940001	156980000	0.69864	0.0858275	rna-XM_042243860.1	FMNL2
2	156940001	156980000	0.69864	0.0858275	rna-XM_042243861.1	FMNL2
2	156940001	156980000	0.69864	0.0858275	rna-XM_042243862.1	FMNL2
2	156940001	156980000	0.69864	0.0858275	rna-XM_042243863.1	PRPF40A
17	35020001	35060000	0.69844	0.0716405	rna-NM_001009769.1	FGF2
17	35020001	35060000	0.69844	0.0716405	rna-XM_042234361.1	NUDT6
17	35020001	35060000	0.69844	0.0716405	rna-XM_042234362.1	NUDT6
17	35020001	35060000	0.69844	0.0716405	rna-XM_042234363.1	NUDT6
17	35020001	35060000	0.69844	0.0716405	rna-XM_042234364.1	NUDT6
17	35020001	35060000	0.69844	0.0716405	rna-XM_042234365.1	NUDT6
17	35020001	35060000	0.69844	0.0716405	rna-XM_042234366.1	NUDT6
17	35020001	35060000	0.69844	0.0716405	rna-XM_042234367.1	NUDT6
17	35020001	35060000	0.69844	0.0716405	rna-XM_042234368.1	NUDT6
17	35020001	35060000	0.69844	0.0716405	rna-XM_042234369.1	NUDT6
1	109580001	109620000	0.697204	0.139538	rna-XM_042256195.1	SPTA1
21	16660001	16700000	0.696677	0.0662759	rna-XM_027960073.2	LOC101117547
7	15020001	15060000	0.693838	0.0862582	rna-NM_001040289.1	CLN6
X	102460001	102500000	0.691822	0.0835212	rna-XM_027962953.2	MBNL3
X	102460001	102500000	0.691822	0.0835212	rna-XM_027962954.2	MBNL3
X	102460001	102500000	0.691822	0.0835212	rna-XM_027962955.2	MBNL3
X	102460001	102500000	0.691822	0.0835212	rna-XM_042242570.1	MBNL3
X	102460001	102500000	0.691822	0.0835212	rna-XM_042242571.1	MBNL3
3	35720001	35760000	0.691269	0.0897906	rna-XM_015094276.3	SPDYA
3	35720001	35760000	0.691269	0.0897906	rna-XM_042245935.1	SPDYA
3	35720001	35760000	0.691269	0.0897906	rna-XM_042245936.1	SPDYA
4	86920001	86960000	0.690007	0.0673509	rna-XM_004008009.5	TSPAN12
4	86920001	86960000	0.690007	0.0673509	rna-XM_027968759.2	TSPAN12
X	50940001	50980000	0.687363	0.0538095	rna-XM_012106681.4	GPR173
2	28380001	28420000	0.687296	0.0734261	rna-XM_004004069.5	NINJ1
2	28380001	28420000	0.687296	0.0734261	rna-XM_027964199.2	CARD19
2	28380001	28420000	0.687296	0.0734261	rna-XM_027964201.2	CARD19
2	28380001	28420000	0.687296	0.0734261	rna-XM_042242994.1	CARD19
2	28380001	28420000	0.687296	0.0734261	rna-XM_042242995.1	CARD19
2	28380001	28420000	0.687296	0.0734261	rna-XM_042242996.1	CARD19
2	28380001	28420000	0.687296	0.0734261	rna-XM_042242997.1	CARD19
2	28380001	28420000	0.687296	0.0734261	rna-XM_042242998.1	CARD19
6	80620001	80660000	0.6871	0.0797901	rna-XM_004009860.5	TECRL
6	80620001	80660000	0.6871	0.0797901	rna-XM_027971027.2	TECRL
6	80620001	80660000	0.6871	0.0797901	rna-XM_042251457.1	TECRL
17	54380001	54420000	0.684723	0.0861853	rna-XM_004017363.4	VPS29
17	54380001	54420000	0.684723	0.0861853	rna-XM_027956498.2	GPN3
17	54380001	54420000	0.684723	0.0861853	rna-XM_027956500.2	FAM216A
17	54380001	54420000	0.684723	0.0861853	rna-XM_027956501.2	FAM216A
17	54380001	54420000	0.684723	0.0861853	rna-XM_027956502.2	VPS29
17	54380001	54420000	0.684723	0.0861853	rna-XM_042234597.1	RAD9B
17	54380001	54420000	0.684723	0.0861853	rna-XM_042234598.1	RAD9B
17	54380001	54420000	0.684723	0.0861853	rna-XM_042234600.1	GPN3
6	80580001	80620000	0.684613	0.0661211	rna-XM_004009860.5	TECRL
6	80580001	80620000	0.684613	0.0661211	rna-XM_027971027.2	TECRL
6	80580001	80620000	0.684613	0.0661211	rna-XM_042251457.1	TECRL
12	26740001	26780000	0.683346	0.0830689	rna-XM_004013622.5	CNIH4
12	26740001	26780000	0.683346	0.0830689	rna-XM_042257124.1	CNIH4
12	26740001	26780000	0.683346	0.0830689	rna-XM_042257125.1	CNIH4
12	26740001	26780000	0.683346	0.0830689	rna-XM_042257126.1	CNIH4
1	19980001	20020000	0.679615	0.0726905	rna-XM_027969232.2	TESK2
1	19980001	20020000	0.679615	0.0726905	rna-XM_027969237.2	TESK2
1	19980001	20020000	0.679615	0.0726905	rna-XM_027969240.2	TESK2
1	19980001	20020000	0.679615	0.0726905	rna-XM_027969243.2	TESK2
6	104320001	104360000	0.678578	0.085713	rna-XM_042251640.1	EVC2
3	186800001	186840000	0.678115	0.101466	rna-XM_015094881.3	CCDC91
3	186800001	186840000	0.678115	0.101466	rna-XM_015094883.3	CCDC91
3	186800001	186840000	0.678115	0.101466	rna-XM_042247343.1	CCDC91
3	186800001	186840000	0.678115	0.101466	rna-XM_042247344.1	CCDC91
3	186800001	186840000	0.678115	0.101466	rna-XM_042247345.1	CCDC91
3	186800001	186840000	0.678115	0.101466	rna-XM_042247346.1	CCDC91
11	26320001	26360000	0.672358	0.0642149	rna-XM_004012605.5	RNF167
11	26320001	26360000	0.672358	0.0642149	rna-XM_027975069.2	RNF167
10	26440001	26480000	0.672281	0.135636	rna-XM_027973611.2	NBEA
10	26440001	26480000	0.672281	0.135636	rna-XM_027973612.2	NBEA
10	26440001	26480000	0.672281	0.135636	rna-XM_027973613.2	NBEA
10	26440001	26480000	0.672281	0.135636	rna-XM_027973614.2	NBEA
10	26440001	26480000	0.672281	0.135636	rna-XM_027973615.2	NBEA
10	26440001	26480000	0.672281	0.135636	rna-XM_027973618.2	NBEA
10	26440001	26480000	0.672281	0.135636	rna-XM_027973619.2	NBEA
10	26440001	26480000	0.672281	0.135636	rna-XM_042255150.1	NBEA
6	22840001	22880000	0.671969	0.104881	rna-XM_004009668.4	SLC39A8
6	22840001	22880000	0.671969	0.104881	rna-XM_012179610.4	SLC39A8
6	22840001	22880000	0.671969	0.104881	rna-XM_027970853.2	SLC39A8
6	22840001	22880000	0.671969	0.104881	rna-XM_042251203.1	SLC39A8
6	20280001	20320000	0.671358	0.0520138	rna-XM_027970835.2	TET2
6	20280001	20320000	0.671358	0.0520138	rna-XM_042251174.1	TET2
6	20280001	20320000	0.671358	0.0520138	rna-XM_042251175.1	TET2
6	20280001	20320000	0.671358	0.0520138	rna-XM_042251176.1	TET2
6	20280001	20320000	0.671358	0.0520138	rna-XM_042251177.1	TET2
6	20280001	20320000	0.671358	0.0520138	rna-XM_042251178.1	TET2
6	20280001	20320000	0.671358	0.0520138	rna-XM_042251179.1	TET2
2	106060001	106100000	0.671349	0.0516927	rna-XM_004004453.5	GLRA3
2	106060001	106100000	0.671349	0.0516927	rna-XM_012129216.4	GLRA3
3	141760001	141800000	0.670532	0.0889265	rna-XM_004006428.5	NELL2
3	141760001	141800000	0.670532	0.0889265	rna-XM_015094719.3	NELL2
3	141760001	141800000	0.670532	0.0889265	rna-XM_042246832.1	NELL2
X	12140001	12180000	0.670458	0.076375	rna-XM_004021914.5	GEMIN8
14	960001	1000000	0.669392	0.122878	rna-XM_027977612.2	VAC14
14	960001	1000000	0.669392	0.122878	rna-XM_027977613.2	MTSS2
14	960001	1000000	0.669392	0.122878	rna-XM_042231442.1	MTSS2
14	960001	1000000	0.669392	0.122878	rna-XM_042231443.1	MTSS2
14	960001	1000000	0.669392	0.122878	rna-XM_042231444.1	MTSS2
14	960001	1000000	0.669392	0.122878	rna-XM_042231445.1	MTSS2
14	960001	1000000	0.669392	0.122878	rna-XM_042231446.1	MTSS2
11	29320001	29360000	0.669068	0.0655831	rna-XM_027974884.2	MYH2
11	29320001	29360000	0.669068	0.0655831	rna-XM_042255667.1	MYH2
7	79300001	79340000	0.668872	0.0740939	rna-XM_004010748.5	SLC39A9
2	122540001	122580000	0.668836	0.0731296	rna-XM_004004518.5	ZSWIM2
24	25640001	25680000	0.668289	0.055001	rna-XM_042239988.1	KATNIP
5	9300001	9340000	0.668077	0.0784708	rna-XM_027969480.2	ADGRE2
5	9300001	9340000	0.668077	0.0784708	rna-XM_027969481.2	ADGRE2
16	3420001	3460000	0.665601	0.126383	rna-XM_015101227.3	FGF18
3	141780001	141820000	0.66556	0.119883	rna-XM_004006428.5	NELL2
3	141780001	141820000	0.66556	0.119883	rna-XM_015094719.3	NELL2
3	141780001	141820000	0.66556	0.119883	rna-XM_042246832.1	NELL2
6	31740001	31780000	0.664621	0.0635933	rna-XM_004009703.5	GRID2
24	25660001	25700000	0.662837	0.0605567	rna-XM_042239988.1	KATNIP
3	28120001	28160000	0.660939	0.0513377	rna-XM_027966536.2	PUM2
3	28120001	28160000	0.660939	0.0513377	rna-XM_027966537.2	PUM2
3	28120001	28160000	0.660939	0.0513377	rna-XM_027966538.2	PUM2
3	28120001	28160000	0.660939	0.0513377	rna-XM_027966539.2	PUM2
3	28120001	28160000	0.660939	0.0513377	rna-XM_027966540.2	PUM2
3	28120001	28160000	0.660939	0.0513377	rna-XM_042245832.1	PUM2
3	28120001	28160000	0.660939	0.0513377	rna-XM_042245833.1	PUM2
3	28120001	28160000	0.660939	0.0513377	rna-XM_042245834.1	PUM2
3	28120001	28160000	0.660939	0.0513377	rna-XM_042245835.1	PUM2
5	60360001	60400000	0.660438	0.107645	rna-XM_027970428.2	SLC36A2
21	16820001	16860000	0.659648	0.0554871	rna-XM_027960074.2	LOC101117804
1	28560001	28600000	0.657904	0.12052	rna-XM_004002003.5	TMEM59
1	28560001	28600000	0.657904	0.12052	rna-XM_004002004.5	TCEANC2
1	28560001	28600000	0.657904	0.12052	rna-XM_012149467.4	TMEM59
1	28560001	28600000	0.657904	0.12052	rna-XM_012149537.4	TMEM59
1	28560001	28600000	0.657904	0.12052	rna-XM_012149705.4	TMEM59
1	28560001	28600000	0.657904	0.12052	rna-XM_012149815.4	TCEANC2
14	900001	940000	0.657592	0.103291	rna-XM_027977612.2	VAC14
3	28100001	28140000	0.657006	0.0547571	rna-XM_027966536.2	PUM2
3	28100001	28140000	0.657006	0.0547571	rna-XM_027966537.2	PUM2
3	28100001	28140000	0.657006	0.0547571	rna-XM_027966538.2	PUM2
3	28100001	28140000	0.657006	0.0547571	rna-XM_027966539.2	PUM2
3	28100001	28140000	0.657006	0.0547571	rna-XM_027966540.2	PUM2
3	28100001	28140000	0.657006	0.0547571	rna-XM_042245832.1	PUM2
3	28100001	28140000	0.657006	0.0547571	rna-XM_042245833.1	PUM2
3	28100001	28140000	0.657006	0.0547571	rna-XM_042245834.1	PUM2
3	28100001	28140000	0.657006	0.0547571	rna-XM_042245835.1	PUM2
X	10940001	10980000	0.653672	0.0540554	rna-XM_012106133.4	TLR8
X	10940001	10980000	0.653672	0.0540554	rna-XM_042241558.1	TLR8
X	10940001	10980000	0.653672	0.0540554	rna-XM_042241559.1	TLR8
X	10940001	10980000	0.653672	0.0540554	rna-XM_042241560.1	TLR8
X	10940001	10980000	0.653672	0.0540554	rna-XM_042241561.1	TLR8
X	10940001	10980000	0.653672	0.0540554	rna-XM_042241562.1	TLR8
X	10940001	10980000	0.653672	0.0540554	rna-XM_042241563.1	TLR8
5	52040001	52080000	0.652175	0.177594	rna-NM_001114186.1	NR3C1
5	52040001	52080000	0.652175	0.177594	rna-XM_012177586.3	NR3C1
5	52040001	52080000	0.652175	0.177594	rna-XM_012177588.4	NR3C1
5	52040001	52080000	0.652175	0.177594	rna-XM_012177589.4	NR3C1
5	52040001	52080000	0.652175	0.177594	rna-XM_027969193.2	NR3C1
5	52040001	52080000	0.652175	0.177594	rna-XM_027969194.2	NR3C1
5	52040001	52080000	0.652175	0.177594	rna-XM_027969195.2	NR3C1
5	52040001	52080000	0.652175	0.177594	rna-XM_027969196.2	NR3C1
5	52040001	52080000	0.652175	0.177594	rna-XM_042249399.1	NR3C1
5	52040001	52080000	0.652175	0.177594	rna-XM_042249401.1	NR3C1
5	52040001	52080000	0.652175	0.177594	rna-XM_042249402.1	NR3C1
5	52040001	52080000	0.652175	0.177594	rna-XM_042249403.1	NR3C1
5	52020001	52060000	0.650569	0.168633	rna-NM_001114186.1	NR3C1
5	52020001	52060000	0.650569	0.168633	rna-XM_012177586.3	NR3C1
5	52020001	52060000	0.650569	0.168633	rna-XM_012177588.4	NR3C1
5	52020001	52060000	0.650569	0.168633	rna-XM_012177589.4	NR3C1
5	52020001	52060000	0.650569	0.168633	rna-XM_027969193.2	NR3C1
5	52020001	52060000	0.650569	0.168633	rna-XM_027969194.2	NR3C1
5	52020001	52060000	0.650569	0.168633	rna-XM_027969195.2	NR3C1
5	52020001	52060000	0.650569	0.168633	rna-XM_027969196.2	NR3C1
5	52020001	52060000	0.650569	0.168633	rna-XM_042249399.1	NR3C1
5	52020001	52060000	0.650569	0.168633	rna-XM_042249401.1	NR3C1
5	52020001	52060000	0.650569	0.168633	rna-XM_042249402.1	NR3C1
5	52020001	52060000	0.650569	0.168633	rna-XM_042249403.1	NR3C1
3	78400001	78440000	0.650333	0.0839422	rna-XM_004005978.4	PRKCE
3	78400001	78440000	0.650333	0.0839422	rna-XM_042246226.1	PRKCE
3	78400001	78440000	0.650333	0.0839422	rna-XM_042246227.1	PRKCE
17	56920001	56960000	0.649128	0.103373	rna-XM_027956527.2	TAOK3
17	56920001	56960000	0.649128	0.103373	rna-XM_027956528.2	TAOK3
17	56920001	56960000	0.649128	0.103373	rna-XM_027956529.2	TAOK3
17	56920001	56960000	0.649128	0.103373	rna-XM_027956530.2	TAOK3
17	56920001	56960000	0.649128	0.103373	rna-XM_027956531.2	TAOK3
17	56920001	56960000	0.649128	0.103373	rna-XM_027956532.2	TAOK3
17	56920001	56960000	0.649128	0.103373	rna-XM_042234642.1	TAOK3
17	50480001	50520000	0.648411	0.0675087	rna-XM_027980250.2	TMEM132B
2	73940001	73980000	0.646415	0.0518132	rna-XM_004004366.5	ERMP1
14	14920001	14960000	0.645586	0.0587202	rna-XM_027977798.2	DNAJA2
2	2700001	2740000	0.644503	0.0722296	rna-XM_004003968.5	PSMD5
2	2700001	2740000	0.644503	0.0722296	rna-XM_012111867.4	LOC101116026
2	2700001	2740000	0.644503	0.0722296	rna-XM_012111874.4	LOC101116026
2	2700001	2740000	0.644503	0.0722296	rna-XM_012111887.4	LOC101116026
2	2700001	2740000	0.644503	0.0722296	rna-XM_015092953.3	LOC101116026
2	2700001	2740000	0.644503	0.0722296	rna-XM_027964057.2	PHF19
2	2700001	2740000	0.644503	0.0722296	rna-XM_027964058.2	PHF19
2	2700001	2740000	0.644503	0.0722296	rna-XM_027964059.2	PHF19
2	2700001	2740000	0.644503	0.0722296	rna-XM_042242781.1	PHF19
2	2700001	2740000	0.644503	0.0722296	rna-XM_042242782.1	PHF19
2	2700001	2740000	0.644503	0.0722296	rna-XM_042242783.1	PHF19
2	2700001	2740000	0.644503	0.0722296	rna-XM_042242784.1	PHF19
2	2700001	2740000	0.644503	0.0722296	rna-XM_042242786.1	LOC101116026
2	2700001	2740000	0.644503	0.0722296	rna-XM_042242787.1	LOC101116026
3	144400001	144440000	0.642899	0.0501885	rna-XM_027967432.2	PRICKLE1
3	144400001	144440000	0.642899	0.0501885	rna-XM_027967433.2	PRICKLE1
3	144400001	144440000	0.642899	0.0501885	rna-XM_027967434.2	PRICKLE1
3	144400001	144440000	0.642899	0.0501885	rna-XM_042246838.1	PRICKLE1
3	144400001	144440000	0.642899	0.0501885	rna-XM_042246840.1	PRICKLE1
3	144400001	144440000	0.642899	0.0501885	rna-XM_042246841.1	PRICKLE1
3	144400001	144440000	0.642899	0.0501885	rna-XM_042246843.1	PRICKLE1
X	56240001	56280000	0.64231	0.19298	rna-XM_027962809.2	HDAC6
X	56240001	56280000	0.64231	0.19298	rna-XM_027962810.2	HDAC6
X	56240001	56280000	0.64231	0.19298	rna-XM_027962811.2	HDAC6
X	56240001	56280000	0.64231	0.19298	rna-XM_027962812.2	HDAC6
X	56240001	56280000	0.64231	0.19298	rna-XM_042241552.1	GATA1
X	56240001	56280000	0.64231	0.19298	rna-XM_042242043.1	HDAC6
X	56240001	56280000	0.64231	0.19298	rna-XM_042242044.1	HDAC6
X	56240001	56280000	0.64231	0.19298	rna-XM_042242045.1	HDAC6
X	56240001	56280000	0.64231	0.19298	rna-XM_042242046.1	HDAC6
X	56240001	56280000	0.64231	0.19298	rna-XM_042242047.1	HDAC6
1	20000001	20040000	0.642306	0.104244	rna-XM_027969232.2	TESK2
1	20000001	20040000	0.642306	0.104244	rna-XM_027969237.2	TESK2
1	20000001	20040000	0.642306	0.104244	rna-XM_027969240.2	TESK2
1	20000001	20040000	0.642306	0.104244	rna-XM_027969243.2	TESK2
21	220001	260000	0.639135	0.0554775	rna-XM_012101551.4	PANX1
18	24180001	24220000	0.638065	0.0538096	rna-NM_001308560.1	ARNT2
18	24180001	24220000	0.638065	0.0538096	rna-XM_027956965.2	ARNT2
18	24180001	24220000	0.638065	0.0538096	rna-XM_027956967.2	ARNT2
18	24180001	24220000	0.638065	0.0538096	rna-XM_042234958.1	ARNT2
18	24180001	24220000	0.638065	0.0538096	rna-XM_042234959.1	ARNT2
12	51240001	51280000	0.637432	0.0555457	rna-XM_004013796.5	AGMAT
12	51240001	51280000	0.637432	0.0555457	rna-XM_004013797.4	DNAJC16
12	51240001	51280000	0.637432	0.0555457	rna-XM_012187492.3	DNAJC16
12	51240001	51280000	0.637432	0.0555457	rna-XM_042257437.1	DNAJC16
10	26520001	26560000	0.633331	0.0558384	rna-XM_027973611.2	NBEA
10	26520001	26560000	0.633331	0.0558384	rna-XM_027973612.2	NBEA
10	26520001	26560000	0.633331	0.0558384	rna-XM_027973613.2	NBEA
10	26520001	26560000	0.633331	0.0558384	rna-XM_027973614.2	NBEA
10	26520001	26560000	0.633331	0.0558384	rna-XM_027973615.2	NBEA
10	26520001	26560000	0.633331	0.0558384	rna-XM_027973618.2	NBEA
10	26520001	26560000	0.633331	0.0558384	rna-XM_027973619.2	NBEA
10	26520001	26560000	0.633331	0.0558384	rna-XM_042255150.1	NBEA
3	46540001	46580000	0.632116	0.102789	rna-XM_027966715.2	XPO1
12	54140001	54180000	0.631102	0.0650121	rna-XM_027975883.2	AADACL3
12	54140001	54180000	0.631102	0.0650121	rna-XM_027975884.2	AADACL3
12	54140001	54180000	0.631102	0.0650121	rna-XM_042257447.1	AADACL3
12	54140001	54180000	0.631102	0.0650121	rna-XM_042257448.1	AADACL3
12	54140001	54180000	0.631102	0.0650121	rna-XM_042257450.1	AADACL3
12	54140001	54180000	0.631102	0.0650121	rna-XM_042257451.1	AADACL3
12	54140001	54180000	0.631102	0.0650121	rna-XM_042257452.1	AADACL3
12	54140001	54180000	0.631102	0.0650121	rna-XM_042257453.1	AADACL3
12	54140001	54180000	0.631102	0.0650121	rna-XM_042257454.1	AADACL3
12	54140001	54180000	0.631102	0.0650121	rna-XM_042257455.1	AADACL3
12	54140001	54180000	0.631102	0.0650121	rna-XM_042257456.1	AADACL3
12	54140001	54180000	0.631102	0.0650121	rna-XM_042257457.1	AADACL3
12	54140001	54180000	0.631102	0.0650121	rna-XM_042257460.1	AADACL3
6	50700001	50740000	0.631099	0.0554415	rna-XM_015096433.3	PCDH7
6	50700001	50740000	0.631099	0.0554415	rna-XM_027970916.2	PCDH7
6	50700001	50740000	0.631099	0.0554415	rna-XM_027970918.2	PCDH7
6	50700001	50740000	0.631099	0.0554415	rna-XM_042251304.1	PCDH7
X	84100001	84140000	0.627421	0.075167	rna-XM_042242340.1	PASD1
1	120740001	120780000	0.626419	0.106628	rna-XM_042229228.1	LOC101111513
25	22920001	22960000	0.62489	0.054707	rna-XM_004021400.5	CTNNA3
25	22920001	22960000	0.62489	0.054707	rna-XM_042241050.1	CTNNA3
21	260001	300000	0.622904	0.103423	rna-XM_004019379.5	HEPHL1
4	27600001	27640000	0.622382	0.0837273	rna-XM_042248291.1	HDAC9
4	27600001	27640000	0.622382	0.0837273	rna-XM_042248293.1	HDAC9
4	27600001	27640000	0.622382	0.0837273	rna-XM_042248295.1	HDAC9
4	27600001	27640000	0.622382	0.0837273	rna-XM_042248296.1	HDAC9
4	27600001	27640000	0.622382	0.0837273	rna-XM_042248297.1	HDAC9
16	2800001	2840000	0.621395	0.0733992	rna-XM_004016860.5	KCNIP1
16	2800001	2840000	0.621395	0.0733992	rna-XM_004016861.5	KCNIP1
16	2800001	2840000	0.621395	0.0733992	rna-XM_004016862.5	KCNIP1
16	2800001	2840000	0.621395	0.0733992	rna-XM_042233653.1	KCNIP1
11	42240001	42280000	0.620976	0.0898654	rna-XM_027974504.2	CAVIN1
11	42240001	42280000	0.620976	0.0898654	rna-XM_027974505.2	CAVIN1
3	181640001	181680000	0.618944	0.188165	rna-XM_027967767.2	LOC101103965
3	181640001	181680000	0.618944	0.188165	rna-XM_027967768.2	LOC101103965
5	22260001	22300000	0.618678	0.0821456	rna-XM_012178168.4	ADAMTS19
5	22260001	22300000	0.618678	0.0821456	rna-XM_042250270.1	ADAMTS19
5	22260001	22300000	0.618678	0.0821456	rna-XM_042250271.1	ADAMTS19
4	33520001	33560000	0.616747	0.065948	rna-XM_015095223.3	RUNDC3B
4	33520001	33560000	0.616747	0.065948	rna-XM_015095224.3	RUNDC3B
4	33520001	33560000	0.616747	0.065948	rna-XM_042249155.1	RUNDC3B
4	33520001	33560000	0.616747	0.065948	rna-XM_042249156.1	RUNDC3B
1	109640001	109680000	0.615678	0.0757246	rna-XM_042256195.1	SPTA1
7	77200001	77240000	0.613985	0.0658764	rna-XM_027971935.2	PALS1
7	77200001	77240000	0.613985	0.0658764	rna-XM_027971936.2	PALS1
7	77200001	77240000	0.613985	0.0658764	rna-XM_042252640.1	PALS1
7	77200001	77240000	0.613985	0.0658764	rna-XM_042252641.1	PALS1
8	10840001	10880000	0.60839	0.13998	rna-XM_027972313.2	SNAP91
8	10840001	10880000	0.60839	0.13998	rna-XM_027972314.2	SNAP91
8	10840001	10880000	0.60839	0.13998	rna-XM_042253178.1	SNAP91
8	10840001	10880000	0.60839	0.13998	rna-XM_042253179.1	SNAP91
8	10840001	10880000	0.60839	0.13998	rna-XM_042253180.1	SNAP91
8	10840001	10880000	0.60839	0.13998	rna-XM_042253181.1	SNAP91
8	10840001	10880000	0.60839	0.13998	rna-XM_042253182.1	SNAP91
8	10840001	10880000	0.60839	0.13998	rna-XM_042253183.1	SNAP91
8	10840001	10880000	0.60839	0.13998	rna-XM_042253184.1	SNAP91
8	10840001	10880000	0.60839	0.13998	rna-XM_042253185.1	SNAP91
8	10840001	10880000	0.60839	0.13998	rna-XM_042253186.1	SNAP91
8	10840001	10880000	0.60839	0.13998	rna-XM_042253187.1	SNAP91
8	10840001	10880000	0.60839	0.13998	rna-XM_042253188.1	SNAP91
8	10840001	10880000	0.60839	0.13998	rna-XM_042253189.1	SNAP91
8	10840001	10880000	0.60839	0.13998	rna-XM_042253190.1	SNAP91
8	10840001	10880000	0.60839	0.13998	rna-XM_042253191.1	SNAP91
8	10840001	10880000	0.60839	0.13998	rna-XM_042253192.1	SNAP91
1	121280001	121320000	0.608329	0.0939923	rna-XM_042229239.1	LOC101111769
1	121280001	121320000	0.608329	0.0939923	rna-XM_042229243.1	LOC101111769
1	121280001	121320000	0.608329	0.0939923	rna-XM_042229247.1	LOC101111769
1	121280001	121320000	0.608329	0.0939923	rna-XM_042229252.1	LOC101111769
14	55740001	55780000	0.606354	0.0770592	rna-XM_027978622.2	PRR12
14	55740001	55780000	0.606354	0.0770592	rna-XM_042232317.1	PRR12
1	113240001	113280000	0.605832	0.0513596	rna-XM_012185020.3	ATF6
1	113240001	113280000	0.605832	0.0513596	rna-XM_042256929.1	ATF6
16	5480001	5520000	0.605623	0.0792572	rna-XM_012097204.4	BOD1
10	19320001	19360000	0.605173	0.0554668	rna-XM_004012075.4	CAB39L
10	19320001	19360000	0.605173	0.0554668	rna-XM_012184464.3	CAB39L
10	19320001	19360000	0.605173	0.0554668	rna-XM_042254711.1	LOC101116064
10	19320001	19360000	0.605173	0.0554668	rna-XM_042254712.1	LOC101116064
10	19320001	19360000	0.605173	0.0554668	rna-XM_042254713.1	LOC101116064
10	19320001	19360000	0.605173	0.0554668	rna-XM_042254714.1	LOC101116064
10	19320001	19360000	0.605173	0.0554668	rna-XM_042254716.1	LOC101116064
10	19320001	19360000	0.605173	0.0554668	rna-XM_042254717.1	LOC101116064
10	19320001	19360000	0.605173	0.0554668	rna-XM_042254718.1	LOC101116064
10	19320001	19360000	0.605173	0.0554668	rna-XM_042254719.1	LOC101116064
10	19320001	19360000	0.605173	0.0554668	rna-XM_042254720.1	LOC101116064
10	19320001	19360000	0.605173	0.0554668	rna-XM_042254721.1	LOC101116064
10	19320001	19360000	0.605173	0.0554668	rna-XM_042254722.1	LOC101116064
10	19320001	19360000	0.605173	0.0554668	rna-XM_042254723.1	LOC101116064
10	19320001	19360000	0.605173	0.0554668	rna-XM_042254724.1	LOC101116064
10	19320001	19360000	0.605173	0.0554668	rna-XM_042254726.1	LOC101116064
10	19320001	19360000	0.605173	0.0554668	rna-XM_042254727.1	LOC101116064
10	19320001	19360000	0.605173	0.0554668	rna-XM_042254728.1	LOC101116064
10	19320001	19360000	0.605173	0.0554668	rna-XM_042254729.1	LOC101116064
10	19320001	19360000	0.605173	0.0554668	rna-XM_042254738.1	CAB39L
10	19320001	19360000	0.605173	0.0554668	rna-XM_042254739.1	CAB39L
10	19320001	19360000	0.605173	0.0554668	rna-XM_042254740.1	CAB39L
10	19320001	19360000	0.605173	0.0554668	rna-XM_042254741.1	CAB39L
10	19320001	19360000	0.605173	0.0554668	rna-XM_042254742.1	CAB39L
10	19320001	19360000	0.605173	0.0554668	rna-XM_042254744.1	CAB39L
9	35900001	35940000	0.604146	0.0544209	rna-XM_027972963.2	XKR4
1	63000001	63040000	0.603692	0.085455	rna-XM_004002153.5	COL24A1
1	63000001	63040000	0.603692	0.085455	rna-XM_015092079.3	COL24A1
3	28180001	28220000	0.60327	0.0550872	rna-XM_027966536.2	PUM2
3	28180001	28220000	0.60327	0.0550872	rna-XM_027966537.2	PUM2
3	28180001	28220000	0.60327	0.0550872	rna-XM_027966538.2	PUM2
3	28180001	28220000	0.60327	0.0550872	rna-XM_027966539.2	PUM2
3	28180001	28220000	0.60327	0.0550872	rna-XM_027966540.2	PUM2
3	28180001	28220000	0.60327	0.0550872	rna-XM_042245832.1	PUM2
3	28180001	28220000	0.60327	0.0550872	rna-XM_042245833.1	PUM2
3	28180001	28220000	0.60327	0.0550872	rna-XM_042245834.1	PUM2
3	28180001	28220000	0.60327	0.0550872	rna-XM_042245835.1	PUM2
17	56940001	56980000	0.601409	0.10398	rna-XM_027956527.2	TAOK3
17	56940001	56980000	0.601409	0.10398	rna-XM_027956528.2	TAOK3
17	56940001	56980000	0.601409	0.10398	rna-XM_027956529.2	TAOK3
17	56940001	56980000	0.601409	0.10398	rna-XM_027956530.2	TAOK3
17	56940001	56980000	0.601409	0.10398	rna-XM_027956531.2	TAOK3
17	56940001	56980000	0.601409	0.10398	rna-XM_027956532.2	TAOK3
17	56940001	56980000	0.601409	0.10398	rna-XM_042234642.1	TAOK3
3	51780001	51820000	0.601229	0.0546505	rna-XM_012169003.4	CTNNA2
3	51780001	51820000	0.601229	0.0546505	rna-XM_042246023.1	CTNNA2
3	51780001	51820000	0.601229	0.0546505	rna-XM_042246024.1	CTNNA2
3	51780001	51820000	0.601229	0.0546505	rna-XM_042246025.1	CTNNA2
9	60720001	60760000	0.600456	0.0521038	rna-XM_004011773.5	EIF3H
7	53880001	53920000	0.599908	0.0990599	rna-XM_042252444.1	UNC13C
7	53880001	53920000	0.599908	0.0990599	rna-XM_042252445.1	UNC13C
1	109540001	109580000	0.599577	0.1039	rna-XM_042256195.1	SPTA1
11	26340001	26380000	0.599178	0.0613864	rna-XM_015098597.3	CHRNE
11	26340001	26380000	0.599178	0.0613864	rna-XM_027975020.2	MINK1
11	26340001	26380000	0.599178	0.0613864	rna-XM_027975021.2	MINK1
11	26340001	26380000	0.599178	0.0613864	rna-XM_027975022.2	MINK1
11	26340001	26380000	0.599178	0.0613864	rna-XM_027975023.2	MINK1
11	26340001	26380000	0.599178	0.0613864	rna-XM_027975024.2	MINK1
11	26340001	26380000	0.599178	0.0613864	rna-XM_027975025.2	MINK1
11	26340001	26380000	0.599178	0.0613864	rna-XM_027975026.2	MINK1
11	26340001	26380000	0.599178	0.0613864	rna-XM_027975027.2	MINK1
11	26340001	26380000	0.599178	0.0613864	rna-XM_027975028.2	MINK1
11	26340001	26380000	0.599178	0.0613864	rna-XM_027975029.2	MINK1
11	26340001	26380000	0.599178	0.0613864	rna-XM_027975030.2	MINK1
11	26340001	26380000	0.599178	0.0613864	rna-XM_042255587.1	MINK1
11	26340001	26380000	0.599178	0.0613864	rna-XM_042255589.1	MINK1
11	26340001	26380000	0.599178	0.0613864	rna-XM_042255590.1	CHRNE
11	26340001	26380000	0.599178	0.0613864	rna-XM_042255591.1	CHRNE
11	26340001	26380000	0.599178	0.0613864	rna-XM_042255592.1	CHRNE
11	26340001	26380000	0.599178	0.0613864	rna-XM_042255593.1	CHRNE
11	26340001	26380000	0.599178	0.0613864	rna-XM_042255594.1	CHRNE
11	26340001	26380000	0.599178	0.0613864	rna-XM_042255595.1	CHRNE
11	26340001	26380000	0.599178	0.0613864	rna-XM_042255596.1	CHRNE
11	26340001	26380000	0.599178	0.0613864	rna-XM_042255597.1	CHRNE
11	26340001	26380000	0.599178	0.0613864	rna-XM_042255598.1	CHRNE
11	26340001	26380000	0.599178	0.0613864	rna-XM_042255599.1	CHRNE
11	26340001	26380000	0.599178	0.0613864	rna-XM_042255600.1	CHRNE
11	26340001	26380000	0.599178	0.0613864	rna-XM_042255601.1	CHRNE
11	26340001	26380000	0.599178	0.0613864	rna-XM_042255602.1	CHRNE
11	26340001	26380000	0.599178	0.0613864	rna-XM_042255603.1	CHRNE
8	10420001	10460000	0.597077	0.0758126	rna-NM_001135220.1	ME1
2	63740001	63780000	0.596565	0.0684932	rna-NM_001009778.1	ALDH1A1
18	42720001	42760000	0.595746	0.0559122	rna-XM_027957242.2	SNX6
18	42720001	42760000	0.595746	0.0559122	rna-XM_042235300.1	SNX6
2	37020001	37060000	0.594324	0.079598	rna-XM_004004128.5	DNAI1
2	37020001	37060000	0.594324	0.079598	rna-XM_012118031.4	DNAI1
2	37020001	37060000	0.594324	0.079598	rna-XM_027964284.2	DNAI1
2	37020001	37060000	0.594324	0.079598	rna-XM_027964285.2	DNAI1
2	37020001	37060000	0.594324	0.079598	rna-XM_042243087.1	DNAI1
4	115180001	115220000	0.593077	0.0679832	rna-XM_027969002.2	NOS3
4	115180001	115220000	0.593077	0.0679832	rna-XM_027969004.2	ATG9B
4	115180001	115220000	0.593077	0.0679832	rna-XM_042249263.1	NOS3
9	60740001	60780000	0.592767	0.0645511	rna-XM_004011773.5	EIF3H
7	15040001	15080000	0.592608	0.067412	rna-XM_012180829.4	FEM1B
8	10860001	10900000	0.592545	0.16365	rna-XM_027972313.2	SNAP91
8	10860001	10900000	0.592545	0.16365	rna-XM_027972314.2	SNAP91
8	10860001	10900000	0.592545	0.16365	rna-XM_042253178.1	SNAP91
8	10860001	10900000	0.592545	0.16365	rna-XM_042253179.1	SNAP91
8	10860001	10900000	0.592545	0.16365	rna-XM_042253180.1	SNAP91
8	10860001	10900000	0.592545	0.16365	rna-XM_042253181.1	SNAP91
8	10860001	10900000	0.592545	0.16365	rna-XM_042253182.1	SNAP91
8	10860001	10900000	0.592545	0.16365	rna-XM_042253183.1	SNAP91
8	10860001	10900000	0.592545	0.16365	rna-XM_042253184.1	SNAP91
8	10860001	10900000	0.592545	0.16365	rna-XM_042253185.1	SNAP91
8	10860001	10900000	0.592545	0.16365	rna-XM_042253186.1	SNAP91
8	10860001	10900000	0.592545	0.16365	rna-XM_042253187.1	SNAP91
8	10860001	10900000	0.592545	0.16365	rna-XM_042253188.1	SNAP91
8	10860001	10900000	0.592545	0.16365	rna-XM_042253189.1	SNAP91
8	10860001	10900000	0.592545	0.16365	rna-XM_042253190.1	SNAP91
8	10860001	10900000	0.592545	0.16365	rna-XM_042253191.1	SNAP91
8	10860001	10900000	0.592545	0.16365	rna-XM_042253192.1	SNAP91
1	212320001	212360000	0.592445	0.092119	rna-XM_042234305.1	NAALADL2
1	212320001	212360000	0.592445	0.092119	rna-XM_042234309.1	NAALADL2
5	71140001	71180000	0.591779	0.0504985	rna-XM_004009041.5	GABRA1
2	2760001	2800000	0.591543	0.123497	rna-XM_004003970.5	FBXW2
2	2760001	2800000	0.591543	0.123497	rna-XM_042242788.1	FBXW2
2	2760001	2800000	0.591543	0.123497	rna-XM_042242789.1	FBXW2
2	2760001	2800000	0.591543	0.123497	rna-XM_042242790.1	FBXW2
6	80560001	80600000	0.590548	0.053897	rna-XM_004009860.5	TECRL
6	80560001	80600000	0.590548	0.053897	rna-XM_027971027.2	TECRL
6	80560001	80600000	0.590548	0.053897	rna-XM_042251457.1	TECRL
24	36920001	36960000	0.589944	0.0777547	rna-XM_004021042.5	TRIM4
24	11060001	11100000	0.589861	0.0883573	rna-XM_004020776.5	RSL1D1
24	11060001	11100000	0.589861	0.0883573	rna-XM_004020777.5	GSPT1
24	11060001	11100000	0.589861	0.0883573	rna-XM_012104124.4	GSPT1
24	11060001	11100000	0.589861	0.0883573	rna-XM_015104083.3	GSPT1
24	11060001	11100000	0.589861	0.0883573	rna-XM_042240682.1	RSL1D1
8	48300001	48340000	0.589547	0.0509091	rna-XM_015097387.3	PM20D2
8	48300001	48340000	0.589547	0.0509091	rna-XM_027972716.2	GABRR1
26	2460001	2500000	0.589179	0.061326	rna-XM_042241416.1	CSMD1
18	23340001	23380000	0.589149	0.0523895	rna-XM_015101933.3	MINAR1
17	68180001	68220000	0.588924	0.0562068	rna-XM_004017457.4	HSCB
17	68180001	68220000	0.588924	0.0562068	rna-XM_004017458.5	CCDC117
17	68180001	68220000	0.588924	0.0562068	rna-XM_012098006.4	CHEK2
17	68180001	68220000	0.588924	0.0562068	rna-XM_027956686.2	HSCB
17	68180001	68220000	0.588924	0.0562068	rna-XM_042234779.1	CHEK2
17	68180001	68220000	0.588924	0.0562068	rna-XM_042234780.1	CHEK2
17	68180001	68220000	0.588924	0.0562068	rna-XM_042234781.1	CHEK2
23	50500001	50540000	0.588514	0.0501984	rna-XM_027960753.2	MAPK4
1	218520001	218560000	0.588218	0.0557041	rna-XM_004003181.5	MECOM
1	218520001	218560000	0.588218	0.0557041	rna-XM_012099708.4	MECOM
1	218520001	218560000	0.588218	0.0557041	rna-XM_012099711.4	MECOM
1	218520001	218560000	0.588218	0.0557041	rna-XM_012099716.4	MECOM
1	218520001	218560000	0.588218	0.0557041	rna-XM_012099727.3	MECOM
1	218520001	218560000	0.588218	0.0557041	rna-XM_015091793.3	MECOM
1	25400001	25440000	0.588166	0.0536083	rna-XM_004001957.5	FAF1
1	25400001	25440000	0.588166	0.0536083	rna-XM_004001958.5	CDKN2C
1	25400001	25440000	0.588166	0.0536083	rna-XM_012138615.4	CDKN2C
1	25400001	25440000	0.588166	0.0536083	rna-XM_042247840.1	FAF1
1	25400001	25440000	0.588166	0.0536083	rna-XM_042247854.1	CDKN2C
7	54420001	54460000	0.587467	0.120339	rna-XM_042252444.1	UNC13C
7	54420001	54460000	0.587467	0.120339	rna-XM_042252445.1	UNC13C
1	109600001	109640000	0.584802	0.181107	rna-XM_042256195.1	SPTA1
1	28540001	28580000	0.584107	0.0725679	rna-XM_004002003.5	TMEM59
1	28540001	28580000	0.584107	0.0725679	rna-XM_004003543.4	LDLRAD1
1	28540001	28580000	0.584107	0.0725679	rna-XM_012149371.3	LDLRAD1
1	28540001	28580000	0.584107	0.0725679	rna-XM_012149467.4	TMEM59
1	28540001	28580000	0.584107	0.0725679	rna-XM_012149537.4	TMEM59
1	28540001	28580000	0.584107	0.0725679	rna-XM_012149705.4	TMEM59
1	28540001	28580000	0.584107	0.0725679	rna-XM_027970500.2	LDLRAD1
X	142420001	142460000	0.58272	0.0736425	rna-XM_027963067.2	LOC101112115
X	142420001	142460000	0.58272	0.0736425	rna-XM_042242190.1	LOC101112115
6	2880001	2920000	0.58223	0.0766383	rna-XM_004009579.5	NAF1
6	2880001	2920000	0.58223	0.0766383	rna-XM_042251102.1	NAF1
2	28400001	28440000	0.581859	0.09015	rna-XM_004004069.5	NINJ1
2	28400001	28440000	0.581859	0.09015	rna-XM_027964199.2	CARD19
2	28400001	28440000	0.581859	0.09015	rna-XM_027964201.2	CARD19
2	28400001	28440000	0.581859	0.09015	rna-XM_042242991.1	CARD19
2	28400001	28440000	0.581859	0.09015	rna-XM_042242992.1	CARD19
2	28400001	28440000	0.581859	0.09015	rna-XM_042242993.1	CARD19
2	28400001	28440000	0.581859	0.09015	rna-XM_042242994.1	CARD19
2	28400001	28440000	0.581859	0.09015	rna-XM_042242995.1	CARD19
2	28400001	28440000	0.581859	0.09015	rna-XM_042242996.1	CARD19
2	28400001	28440000	0.581859	0.09015	rna-XM_042242997.1	CARD19
2	28400001	28440000	0.581859	0.09015	rna-XM_042242998.1	CARD19
3	91900001	91940000	0.579574	0.0822097	rna-XM_027966964.2	MEMO1
3	91900001	91940000	0.579574	0.0822097	rna-XM_027966965.2	MEMO1
3	91900001	91940000	0.579574	0.0822097	rna-XM_042246311.1	MEMO1
3	91900001	91940000	0.579574	0.0822097	rna-XM_042246312.1	MEMO1
6	30420001	30460000	0.578815	0.0627144	rna-XM_042251058.1	BMPR1B
5	60340001	60380000	0.578535	0.142235	rna-XM_027970428.2	SLC36A2
21	16600001	16640000	0.578504	0.0661959	rna-XM_027960073.2	LOC101117547
17	57000001	57040000	0.577114	0.100857	rna-XM_027956527.2	TAOK3
17	57000001	57040000	0.577114	0.100857	rna-XM_027956528.2	TAOK3
17	57000001	57040000	0.577114	0.100857	rna-XM_027956529.2	TAOK3
17	57000001	57040000	0.577114	0.100857	rna-XM_027956530.2	TAOK3
17	57000001	57040000	0.577114	0.100857	rna-XM_027956531.2	TAOK3
17	57000001	57040000	0.577114	0.100857	rna-XM_027956532.2	TAOK3
17	57000001	57040000	0.577114	0.100857	rna-XM_027956533.2	TAOK3
17	57000001	57040000	0.577114	0.100857	rna-XM_042234642.1	TAOK3
17	6460001	6500000	0.576694	0.050308	rna-XM_027956239.2	FHIP1A
17	6460001	6500000	0.576694	0.050308	rna-XM_042234931.1	FHIP1A
17	6460001	6500000	0.576694	0.050308	rna-XM_042234932.1	FHIP1A
X	142160001	142200000	0.576105	0.0609637	rna-XM_027963067.2	LOC101112115
19	51680001	51720000	0.576037	0.0810061	rna-XM_015102445.3	CDC25A
19	51680001	51720000	0.576037	0.0810061	rna-XM_015102446.3	CDC25A
19	51680001	51720000	0.576037	0.0810061	rna-XM_042236284.1	CDC25A
19	51680001	51720000	0.576037	0.0810061	rna-XM_042236285.1	CDC25A
19	51680001	51720000	0.576037	0.0810061	rna-XM_042236286.1	CDC25A
19	51680001	51720000	0.576037	0.0810061	rna-XM_042236287.1	CDC25A
6	56280001	56320000	0.575504	0.0585611	rna-XM_015096434.3	ARAP2
6	56280001	56320000	0.575504	0.0585611	rna-XM_027970921.2	ARAP2
6	56280001	56320000	0.575504	0.0585611	rna-XM_027970922.2	ARAP2
6	56280001	56320000	0.575504	0.0585611	rna-XM_042251305.1	ARAP2
6	56280001	56320000	0.575504	0.0585611	rna-XM_042251306.1	ARAP2
6	56280001	56320000	0.575504	0.0585611	rna-XM_042251307.1	ARAP2
18	30020001	30060000	0.574309	0.0623286	rna-XM_027957162.2	PEAK1
18	30020001	30060000	0.574309	0.0623286	rna-XM_042235198.1	PEAK1
18	30020001	30060000	0.574309	0.0623286	rna-XM_042235199.1	PEAK1
18	30020001	30060000	0.574309	0.0623286	rna-XM_042235200.1	PEAK1
18	30020001	30060000	0.574309	0.0623286	rna-XM_042235201.1	PEAK1
3	141740001	141780000	0.574235	0.106856	rna-XM_004006428.5	NELL2
3	141740001	141780000	0.574235	0.106856	rna-XM_015094719.3	NELL2
3	141740001	141780000	0.574235	0.106856	rna-XM_042246832.1	NELL2
2	2680001	2720000	0.572469	0.0549684	rna-XM_012111867.4	LOC101116026
2	2680001	2720000	0.572469	0.0549684	rna-XM_012111874.4	LOC101116026
2	2680001	2720000	0.572469	0.0549684	rna-XM_012111887.4	LOC101116026
2	2680001	2720000	0.572469	0.0549684	rna-XM_015092953.3	LOC101116026
2	2680001	2720000	0.572469	0.0549684	rna-XM_027964057.2	PHF19
2	2680001	2720000	0.572469	0.0549684	rna-XM_027964058.2	PHF19
2	2680001	2720000	0.572469	0.0549684	rna-XM_027964059.2	PHF19
2	2680001	2720000	0.572469	0.0549684	rna-XM_042242781.1	PHF19
2	2680001	2720000	0.572469	0.0549684	rna-XM_042242782.1	PHF19
2	2680001	2720000	0.572469	0.0549684	rna-XM_042242783.1	PHF19
2	2680001	2720000	0.572469	0.0549684	rna-XM_042242784.1	PHF19
2	2680001	2720000	0.572469	0.0549684	rna-XM_042242786.1	LOC101116026
2	2680001	2720000	0.572469	0.0549684	rna-XM_042242787.1	LOC101116026
2	2740001	2780000	0.571925	0.120069	rna-XM_004003968.5	PSMD5
2	2740001	2780000	0.571925	0.120069	rna-XM_004003970.5	FBXW2
2	2740001	2780000	0.571925	0.120069	rna-XM_012154498.4	B3GALT9
2	2740001	2780000	0.571925	0.120069	rna-XM_042242788.1	FBXW2
2	2740001	2780000	0.571925	0.120069	rna-XM_042242789.1	FBXW2
2	2740001	2780000	0.571925	0.120069	rna-XM_042242790.1	FBXW2
3	186740001	186780000	0.571142	0.0564811	rna-XM_015094881.3	CCDC91
3	186740001	186780000	0.571142	0.0564811	rna-XM_015094883.3	CCDC91
3	186740001	186780000	0.571142	0.0564811	rna-XM_042247343.1	CCDC91
3	186740001	186780000	0.571142	0.0564811	rna-XM_042247344.1	CCDC91
3	186740001	186780000	0.571142	0.0564811	rna-XM_042247345.1	CCDC91
3	186740001	186780000	0.571142	0.0564811	rna-XM_042247346.1	CCDC91
22	8720001	8760000	0.571072	0.0774159	rna-XM_042238540.1	SGMS1
22	8720001	8760000	0.571072	0.0774159	rna-XM_042238541.1	SGMS1
22	8720001	8760000	0.571072	0.0774159	rna-XM_042238542.1	SGMS1
22	8720001	8760000	0.571072	0.0774159	rna-XM_042238543.1	SGMS1
22	8720001	8760000	0.571072	0.0774159	rna-XM_042238544.1	SGMS1
22	8720001	8760000	0.571072	0.0774159	rna-XM_042238545.1	SGMS1
22	8720001	8760000	0.571072	0.0774159	rna-XM_042238546.1	SGMS1
22	8720001	8760000	0.571072	0.0774159	rna-XM_042238547.1	SGMS1
22	8720001	8760000	0.571072	0.0774159	rna-XM_042238549.1	SGMS1
22	8720001	8760000	0.571072	0.0774159	rna-XM_042238550.1	SGMS1
8	10460001	10500000	0.571011	0.0660922	rna-NM_001135220.1	ME1
5	60280001	60320000	0.570711	0.0983607	rna-XM_004008988.5	GM2A
5	60280001	60320000	0.570711	0.0983607	rna-XM_027970430.2	SLC36A3
6	56300001	56340000	0.569646	0.0661441	rna-XM_015096434.3	ARAP2
6	56300001	56340000	0.569646	0.0661441	rna-XM_027970921.2	ARAP2
6	56300001	56340000	0.569646	0.0661441	rna-XM_027970922.2	ARAP2
6	56300001	56340000	0.569646	0.0661441	rna-XM_042251305.1	ARAP2
6	56300001	56340000	0.569646	0.0661441	rna-XM_042251306.1	ARAP2
6	56300001	56340000	0.569646	0.0661441	rna-XM_042251307.1	ARAP2
3	46620001	46660000	0.569296	0.146015	rna-XM_015094329.3	USP34
3	46620001	46660000	0.569296	0.146015	rna-XM_042246016.1	USP34
3	46620001	46660000	0.569296	0.146015	rna-XM_042246017.1	USP34
3	46620001	46660000	0.569296	0.146015	rna-XM_042246018.1	USP34
3	46620001	46660000	0.569296	0.146015	rna-XM_042246019.1	USP34
2	2720001	2760000	0.569206	0.0714564	rna-XM_004003968.5	PSMD5
2	2720001	2760000	0.569206	0.0714564	rna-XM_012111867.4	LOC101116026
2	2720001	2760000	0.569206	0.0714564	rna-XM_012111874.4	LOC101116026
2	2720001	2760000	0.569206	0.0714564	rna-XM_012111887.4	LOC101116026
2	2720001	2760000	0.569206	0.0714564	rna-XM_012154498.4	B3GALT9
2	2720001	2760000	0.569206	0.0714564	rna-XM_015092953.3	LOC101116026
2	2720001	2760000	0.569206	0.0714564	rna-XM_042242786.1	LOC101116026
2	2720001	2760000	0.569206	0.0714564	rna-XM_042242787.1	LOC101116026
8	88980001	89020000	0.568294	0.100028	rna-XM_042253705.1	PRR18
15	76200001	76240000	0.56743	0.0543698	rna-XM_015101155.3	CELF1
15	76200001	76240000	0.56743	0.0543698	rna-XM_015101158.3	CELF1
15	76200001	76240000	0.56743	0.0543698	rna-XM_027979767.2	CELF1
15	76200001	76240000	0.56743	0.0543698	rna-XM_042233521.1	CELF1
15	76200001	76240000	0.56743	0.0543698	rna-XM_042233522.1	CELF1
15	76200001	76240000	0.56743	0.0543698	rna-XM_042233523.1	CELF1
15	76200001	76240000	0.56743	0.0543698	rna-XM_042233524.1	CELF1
15	76200001	76240000	0.56743	0.0543698	rna-XM_042233525.1	CELF1
15	76200001	76240000	0.56743	0.0543698	rna-XM_042233526.1	CELF1
15	76200001	76240000	0.56743	0.0543698	rna-XM_042233527.1	CELF1
15	76200001	76240000	0.56743	0.0543698	rna-XM_042233528.1	CELF1
15	76200001	76240000	0.56743	0.0543698	rna-XM_042233529.1	CELF1
15	76200001	76240000	0.56743	0.0543698	rna-XM_042233530.1	CELF1
15	76200001	76240000	0.56743	0.0543698	rna-XM_042233531.1	CELF1
15	76200001	76240000	0.56743	0.0543698	rna-XM_042233532.1	CELF1
15	76200001	76240000	0.56743	0.0543698	rna-XM_042233533.1	CELF1
15	76200001	76240000	0.56743	0.0543698	rna-XM_042233534.1	CELF1
15	76200001	76240000	0.56743	0.0543698	rna-XM_042233535.1	CELF1
15	76200001	76240000	0.56743	0.0543698	rna-XM_042233536.1	CELF1
15	76200001	76240000	0.56743	0.0543698	rna-XM_042233537.1	CELF1
15	76200001	76240000	0.56743	0.0543698	rna-XM_042233538.1	CELF1
15	76200001	76240000	0.56743	0.0543698	rna-XM_042233539.1	CELF1
3	39360001	39400000	0.566696	0.0554674	rna-XM_015094293.3	ANTXR1
10	26400001	26440000	0.566385	0.0937427	rna-XM_027973611.2	NBEA
10	26400001	26440000	0.566385	0.0937427	rna-XM_027973612.2	NBEA
10	26400001	26440000	0.566385	0.0937427	rna-XM_027973613.2	NBEA
10	26400001	26440000	0.566385	0.0937427	rna-XM_027973614.2	NBEA
10	26400001	26440000	0.566385	0.0937427	rna-XM_027973615.2	NBEA
10	26400001	26440000	0.566385	0.0937427	rna-XM_027973618.2	NBEA
10	26400001	26440000	0.566385	0.0937427	rna-XM_027973619.2	NBEA
10	26400001	26440000	0.566385	0.0937427	rna-XM_042255150.1	NBEA
9	46560001	46600000	0.562743	0.0567154	rna-XM_027973028.2	SLCO5A1
9	46560001	46600000	0.562743	0.0567154	rna-XM_027973030.2	SLCO5A1
10	19360001	19400000	0.562729	0.0565272	rna-XM_042254711.1	LOC101116064
10	19360001	19400000	0.562729	0.0565272	rna-XM_042254712.1	LOC101116064
10	19360001	19400000	0.562729	0.0565272	rna-XM_042254713.1	LOC101116064
10	19360001	19400000	0.562729	0.0565272	rna-XM_042254714.1	LOC101116064
10	19360001	19400000	0.562729	0.0565272	rna-XM_042254715.1	LOC101116064
10	19360001	19400000	0.562729	0.0565272	rna-XM_042254716.1	LOC101116064
10	19360001	19400000	0.562729	0.0565272	rna-XM_042254717.1	LOC101116064
10	19360001	19400000	0.562729	0.0565272	rna-XM_042254718.1	LOC101116064
10	19360001	19400000	0.562729	0.0565272	rna-XM_042254719.1	LOC101116064
10	19360001	19400000	0.562729	0.0565272	rna-XM_042254720.1	LOC101116064
10	19360001	19400000	0.562729	0.0565272	rna-XM_042254721.1	LOC101116064
10	19360001	19400000	0.562729	0.0565272	rna-XM_042254722.1	LOC101116064
10	19360001	19400000	0.562729	0.0565272	rna-XM_042254723.1	LOC101116064
10	19360001	19400000	0.562729	0.0565272	rna-XM_042254724.1	LOC101116064
10	19360001	19400000	0.562729	0.0565272	rna-XM_042254725.1	LOC101116064
10	19360001	19400000	0.562729	0.0565272	rna-XM_042254726.1	LOC101116064
10	19360001	19400000	0.562729	0.0565272	rna-XM_042254727.1	LOC101116064
10	19360001	19400000	0.562729	0.0565272	rna-XM_042254728.1	LOC101116064
10	19360001	19400000	0.562729	0.0565272	rna-XM_042254729.1	LOC101116064
18	53140001	53180000	0.561706	0.0671154	rna-XM_004017934.5	LOC101108520
18	53140001	53180000	0.561706	0.0671154	rna-XM_004017935.5	LOC101108520
18	53140001	53180000	0.561706	0.0671154	rna-XM_012098909.4	LOC101108520
18	53140001	53180000	0.561706	0.0671154	rna-XM_012098910.4	LOC101108520
18	53140001	53180000	0.561706	0.0671154	rna-XM_027957319.2	STRC
18	53140001	53180000	0.561706	0.0671154	rna-XM_042235352.1	PPIP5K1
18	53140001	53180000	0.561706	0.0671154	rna-XM_042235353.1	PPIP5K1
18	53140001	53180000	0.561706	0.0671154	rna-XM_042235354.1	PPIP5K1
18	53140001	53180000	0.561706	0.0671154	rna-XM_042235355.1	PPIP5K1
18	53140001	53180000	0.561706	0.0671154	rna-XM_042235356.1	PPIP5K1
18	53140001	53180000	0.561706	0.0671154	rna-XM_042235357.1	PPIP5K1
18	53140001	53180000	0.561706	0.0671154	rna-XM_042235358.1	PPIP5K1
18	53140001	53180000	0.561706	0.0671154	rna-XM_042235359.1	PPIP5K1
18	53140001	53180000	0.561706	0.0671154	rna-XM_042235360.1	PPIP5K1
18	53140001	53180000	0.561706	0.0671154	rna-XM_042235361.1	PPIP5K1
18	53140001	53180000	0.561706	0.0671154	rna-XM_042235362.1	PPIP5K1
18	53140001	53180000	0.561706	0.0671154	rna-XM_042235363.1	PPIP5K1
18	53140001	53180000	0.561706	0.0671154	rna-XM_042235364.1	PPIP5K1
18	53140001	53180000	0.561706	0.0671154	rna-XM_042235365.1	PPIP5K1
18	53140001	53180000	0.561706	0.0671154	rna-XM_042235366.1	LOC101108520
18	53140001	53180000	0.561706	0.0671154	rna-XM_042235367.1	LOC101108520
7	660001	700000	0.561628	0.0788784	rna-XM_027971442.2	LOC101121522
7	660001	700000	0.561628	0.0788784	rna-XM_027971443.2	LOC101121522
7	660001	700000	0.561628	0.0788784	rna-XM_042251942.1	LOC101121522
7	660001	700000	0.561628	0.0788784	rna-XM_042251943.1	LOC101121522
1	113400001	113440000	0.561351	0.0591019	rna-XM_004002705.5	OLFML2B
1	113400001	113440000	0.561351	0.0591019	rna-XM_012185028.4	OLFML2B
1	113400001	113440000	0.561351	0.0591019	rna-XM_012185031.4	OLFML2B
7	53860001	53900000	0.561174	0.0966399	rna-XM_042252444.1	UNC13C
7	53860001	53900000	0.561174	0.0966399	rna-XM_042252445.1	UNC13C
24	27100001	27140000	0.560666	0.0536667	rna-XM_004020903.4	ZNF771
24	27100001	27140000	0.560666	0.0536667	rna-XM_027961513.2	ZNF771
17	68160001	68200000	0.56062	0.0512026	rna-XM_004017457.4	HSCB
17	68160001	68200000	0.56062	0.0512026	rna-XM_012098006.4	CHEK2
17	68160001	68200000	0.56062	0.0512026	rna-XM_027956684.2	CHEK2
17	68160001	68200000	0.56062	0.0512026	rna-XM_027956686.2	HSCB
17	68160001	68200000	0.56062	0.0512026	rna-XM_042234779.1	CHEK2
17	68160001	68200000	0.56062	0.0512026	rna-XM_042234780.1	CHEK2
17	68160001	68200000	0.56062	0.0512026	rna-XM_042234781.1	CHEK2
19	42700001	42740000	0.559548	0.0916903	rna-XM_012099769.4	CFAP20DC
19	42700001	42740000	0.559548	0.0916903	rna-XM_012099779.4	CFAP20DC
19	42700001	42740000	0.559548	0.0916903	rna-XM_042235990.1	CFAP20DC
21	6720001	6760000	0.558557	0.0500881	rna-XM_042237642.1	GRM5
10	26480001	26520000	0.558421	0.146058	rna-XM_027973611.2	NBEA
10	26480001	26520000	0.558421	0.146058	rna-XM_027973612.2	NBEA
10	26480001	26520000	0.558421	0.146058	rna-XM_027973613.2	NBEA
10	26480001	26520000	0.558421	0.146058	rna-XM_027973614.2	NBEA
10	26480001	26520000	0.558421	0.146058	rna-XM_027973615.2	NBEA
10	26480001	26520000	0.558421	0.146058	rna-XM_027973618.2	NBEA
10	26480001	26520000	0.558421	0.146058	rna-XM_027973619.2	NBEA
10	26480001	26520000	0.558421	0.146058	rna-XM_042255150.1	NBEA
16	36820001	36860000	0.557703	0.0716241	rna-XM_004017038.5	WDR70
16	36820001	36860000	0.557703	0.0716241	rna-XM_027980101.2	WDR70
16	36820001	36860000	0.557703	0.0716241	rna-XM_027980102.2	WDR70
24	35040001	35080000	0.557319	0.0508616	rna-XM_012104494.4	ORAI2
24	35040001	35080000	0.557319	0.0508616	rna-XM_012104497.4	ORAI2
24	35040001	35080000	0.557319	0.0508616	rna-XM_027961221.2	ORAI2
24	35040001	35080000	0.557319	0.0508616	rna-XM_042240035.1	ORAI2
24	35040001	35080000	0.557319	0.0508616	rna-XM_042240036.1	ORAI2
24	35040001	35080000	0.557319	0.0508616	rna-XM_042240037.1	ORAI2
X	18620001	18660000	0.556613	0.0983539	rna-XM_012106389.4	RPS6KA3
X	18620001	18660000	0.556613	0.0983539	rna-XM_012106391.4	RPS6KA3
X	18620001	18660000	0.556613	0.0983539	rna-XM_027963122.2	RPS6KA3
X	18620001	18660000	0.556613	0.0983539	rna-XM_027963124.2	RPS6KA3
X	18620001	18660000	0.556613	0.0983539	rna-XM_042241830.1	RPS6KA3
X	18620001	18660000	0.556613	0.0983539	rna-XM_042241831.1	RPS6KA3
X	18620001	18660000	0.556613	0.0983539	rna-XM_042241832.1	RPS6KA3
X	18620001	18660000	0.556613	0.0983539	rna-XM_042241833.1	RPS6KA3
X	18620001	18660000	0.556613	0.0983539	rna-XM_042241834.1	RPS6KA3
X	18620001	18660000	0.556613	0.0983539	rna-XM_042241835.1	RPS6KA3
X	18620001	18660000	0.556613	0.0983539	rna-XM_042241836.1	RPS6KA3
X	18620001	18660000	0.556613	0.0983539	rna-XM_042241837.1	RPS6KA3
X	18620001	18660000	0.556613	0.0983539	rna-XM_042241838.1	RPS6KA3
X	18620001	18660000	0.556613	0.0983539	rna-XM_042241839.1	RPS6KA3
X	18620001	18660000	0.556613	0.0983539	rna-XM_042241840.1	RPS6KA3
X	18620001	18660000	0.556613	0.0983539	rna-XM_042241841.1	RPS6KA3
X	18620001	18660000	0.556613	0.0983539	rna-XM_042241842.1	RPS6KA3
X	18620001	18660000	0.556613	0.0983539	rna-XM_042241843.1	RPS6KA3
X	18620001	18660000	0.556613	0.0983539	rna-XM_042241844.1	RPS6KA3
X	18620001	18660000	0.556613	0.0983539	rna-XM_042241845.1	RPS6KA3
8	10400001	10440000	0.556194	0.0830212	rna-NM_001135220.1	ME1
21	16760001	16800000	0.555769	0.121125	rna-XM_027960074.2	LOC101117804
3	46760001	46800000	0.555438	0.0835562	rna-XM_015094329.3	USP34
3	46760001	46800000	0.555438	0.0835562	rna-XM_042246016.1	USP34
3	46760001	46800000	0.555438	0.0835562	rna-XM_042246017.1	USP34
3	46760001	46800000	0.555438	0.0835562	rna-XM_042246018.1	USP34
3	46760001	46800000	0.555438	0.0835562	rna-XM_042246019.1	USP34
21	16720001	16760000	0.555279	0.0576594	rna-XM_027960074.2	LOC101117804
1	109840001	109880000	0.553701	0.191163	rna-XM_042243387.1	LOC105605630
1	109840001	109880000	0.553701	0.191163	rna-XM_042243394.1	LOC121818640
2	239260001	239300000	0.552885	0.0635143	rna-XM_004005074.5	PPP1R8
2	239260001	239300000	0.552885	0.0635143	rna-XM_027965430.2	STX12
2	239260001	239300000	0.552885	0.0635143	rna-XM_042245095.1	STX12
3	51720001	51760000	0.552645	0.0541815	rna-XM_012169003.4	CTNNA2
3	51720001	51760000	0.552645	0.0541815	rna-XM_042246023.1	CTNNA2
3	51720001	51760000	0.552645	0.0541815	rna-XM_042246024.1	CTNNA2
3	51720001	51760000	0.552645	0.0541815	rna-XM_042246025.1	CTNNA2
8	10820001	10860000	0.552205	0.142527	rna-XM_027972313.2	SNAP91
8	10820001	10860000	0.552205	0.142527	rna-XM_027972314.2	SNAP91
8	10820001	10860000	0.552205	0.142527	rna-XM_042253178.1	SNAP91
8	10820001	10860000	0.552205	0.142527	rna-XM_042253179.1	SNAP91
8	10820001	10860000	0.552205	0.142527	rna-XM_042253180.1	SNAP91
8	10820001	10860000	0.552205	0.142527	rna-XM_042253181.1	SNAP91
8	10820001	10860000	0.552205	0.142527	rna-XM_042253182.1	SNAP91
8	10820001	10860000	0.552205	0.142527	rna-XM_042253183.1	SNAP91
8	10820001	10860000	0.552205	0.142527	rna-XM_042253184.1	SNAP91
8	10820001	10860000	0.552205	0.142527	rna-XM_042253185.1	SNAP91
8	10820001	10860000	0.552205	0.142527	rna-XM_042253186.1	SNAP91
8	10820001	10860000	0.552205	0.142527	rna-XM_042253187.1	SNAP91
8	10820001	10860000	0.552205	0.142527	rna-XM_042253188.1	SNAP91
8	10820001	10860000	0.552205	0.142527	rna-XM_042253189.1	SNAP91
8	10820001	10860000	0.552205	0.142527	rna-XM_042253190.1	SNAP91
8	10820001	10860000	0.552205	0.142527	rna-XM_042253191.1	SNAP91
8	10820001	10860000	0.552205	0.142527	rna-XM_042253192.1	SNAP91
5	22280001	22320000	0.551922	0.0584952	rna-XM_012178168.4	ADAMTS19
5	22280001	22320000	0.551922	0.0584952	rna-XM_042250270.1	ADAMTS19
5	22280001	22320000	0.551922	0.0584952	rna-XM_042250271.1	ADAMTS19
17	56980001	57020000	0.55179	0.0874272	rna-XM_027956527.2	TAOK3
17	56980001	57020000	0.55179	0.0874272	rna-XM_027956528.2	TAOK3
17	56980001	57020000	0.55179	0.0874272	rna-XM_027956529.2	TAOK3
17	56980001	57020000	0.55179	0.0874272	rna-XM_027956530.2	TAOK3
17	56980001	57020000	0.55179	0.0874272	rna-XM_027956531.2	TAOK3
17	56980001	57020000	0.55179	0.0874272	rna-XM_027956532.2	TAOK3
17	56980001	57020000	0.55179	0.0874272	rna-XM_042234642.1	TAOK3
X	94520001	94560000	0.551383	0.066405	rna-XM_042242348.1	LOC121818348
8	10880001	10920000	0.550823	0.15326	rna-XM_027972313.2	SNAP91
8	10880001	10920000	0.550823	0.15326	rna-XM_027972314.2	SNAP91
8	10880001	10920000	0.550823	0.15326	rna-XM_042253178.1	SNAP91
8	10880001	10920000	0.550823	0.15326	rna-XM_042253179.1	SNAP91
8	10880001	10920000	0.550823	0.15326	rna-XM_042253180.1	SNAP91
8	10880001	10920000	0.550823	0.15326	rna-XM_042253181.1	SNAP91
8	10880001	10920000	0.550823	0.15326	rna-XM_042253182.1	SNAP91
8	10880001	10920000	0.550823	0.15326	rna-XM_042253183.1	SNAP91
8	10880001	10920000	0.550823	0.15326	rna-XM_042253184.1	SNAP91
8	10880001	10920000	0.550823	0.15326	rna-XM_042253185.1	SNAP91
8	10880001	10920000	0.550823	0.15326	rna-XM_042253186.1	SNAP91
8	10880001	10920000	0.550823	0.15326	rna-XM_042253187.1	SNAP91
8	10880001	10920000	0.550823	0.15326	rna-XM_042253188.1	SNAP91
8	10880001	10920000	0.550823	0.15326	rna-XM_042253189.1	SNAP91
8	10880001	10920000	0.550823	0.15326	rna-XM_042253190.1	SNAP91
8	10880001	10920000	0.550823	0.15326	rna-XM_042253191.1	SNAP91
8	10880001	10920000	0.550823	0.15326	rna-XM_042253192.1	SNAP91
4	109060001	109100000	0.550534	0.0664096	rna-XM_004008152.5	TPK1
4	109060001	109100000	0.550534	0.0664096	rna-XM_012177322.4	TPK1
4	109060001	109100000	0.550534	0.0664096	rna-XM_027968906.2	TPK1
4	109060001	109100000	0.550534	0.0664096	rna-XM_027968907.2	TPK1
4	109060001	109100000	0.550534	0.0664096	rna-XM_042248970.1	TPK1
4	109060001	109100000	0.550534	0.0664096	rna-XM_042248971.1	TPK1
22	9160001	9200000	0.550527	0.0607848	rna-XM_004020011.4	ATAD1
22	9160001	9200000	0.550527	0.0607848	rna-XM_042238675.1	ATAD1
7	54440001	54480000	0.547956	0.0886938	rna-XM_042252444.1	UNC13C
7	54440001	54480000	0.547956	0.0886938	rna-XM_042252445.1	UNC13C
23	20480001	20520000	0.547359	0.0560312	rna-XM_012103324.4	KIAA1328
23	20480001	20520000	0.547359	0.0560312	rna-XM_027960769.2	KIAA1328
23	20480001	20520000	0.547359	0.0560312	rna-XM_042239365.1	KIAA1328
23	20480001	20520000	0.547359	0.0560312	rna-XM_042239366.1	KIAA1328
23	20480001	20520000	0.547359	0.0560312	rna-XM_042239367.1	KIAA1328
23	20480001	20520000	0.547359	0.0560312	rna-XM_042239368.1	KIAA1328
4	109080001	109120000	0.54524	0.0710345	rna-XM_004008152.5	TPK1
4	109080001	109120000	0.54524	0.0710345	rna-XM_012177322.4	TPK1
4	109080001	109120000	0.54524	0.0710345	rna-XM_027968906.2	TPK1
4	109080001	109120000	0.54524	0.0710345	rna-XM_027968907.2	TPK1
4	109080001	109120000	0.54524	0.0710345	rna-XM_042248970.1	TPK1
4	109080001	109120000	0.54524	0.0710345	rna-XM_042248971.1	TPK1
10	19340001	19380000	0.544433	0.0586693	rna-XM_004012075.4	CAB39L
10	19340001	19380000	0.544433	0.0586693	rna-XM_012184464.3	CAB39L
10	19340001	19380000	0.544433	0.0586693	rna-XM_042254711.1	LOC101116064
10	19340001	19380000	0.544433	0.0586693	rna-XM_042254712.1	LOC101116064
10	19340001	19380000	0.544433	0.0586693	rna-XM_042254713.1	LOC101116064
10	19340001	19380000	0.544433	0.0586693	rna-XM_042254714.1	LOC101116064
10	19340001	19380000	0.544433	0.0586693	rna-XM_042254715.1	LOC101116064
10	19340001	19380000	0.544433	0.0586693	rna-XM_042254716.1	LOC101116064
10	19340001	19380000	0.544433	0.0586693	rna-XM_042254717.1	LOC101116064
10	19340001	19380000	0.544433	0.0586693	rna-XM_042254718.1	LOC101116064
10	19340001	19380000	0.544433	0.0586693	rna-XM_042254719.1	LOC101116064
10	19340001	19380000	0.544433	0.0586693	rna-XM_042254720.1	LOC101116064
10	19340001	19380000	0.544433	0.0586693	rna-XM_042254721.1	LOC101116064
10	19340001	19380000	0.544433	0.0586693	rna-XM_042254722.1	LOC101116064
10	19340001	19380000	0.544433	0.0586693	rna-XM_042254723.1	LOC101116064
10	19340001	19380000	0.544433	0.0586693	rna-XM_042254724.1	LOC101116064
10	19340001	19380000	0.544433	0.0586693	rna-XM_042254725.1	LOC101116064
10	19340001	19380000	0.544433	0.0586693	rna-XM_042254726.1	LOC101116064
10	19340001	19380000	0.544433	0.0586693	rna-XM_042254727.1	LOC101116064
10	19340001	19380000	0.544433	0.0586693	rna-XM_042254728.1	LOC101116064
10	19340001	19380000	0.544433	0.0586693	rna-XM_042254729.1	LOC101116064
10	19340001	19380000	0.544433	0.0586693	rna-XM_042254738.1	CAB39L
10	19340001	19380000	0.544433	0.0586693	rna-XM_042254739.1	CAB39L
10	19340001	19380000	0.544433	0.0586693	rna-XM_042254740.1	CAB39L
10	19340001	19380000	0.544433	0.0586693	rna-XM_042254741.1	CAB39L
10	19340001	19380000	0.544433	0.0586693	rna-XM_042254742.1	CAB39L
10	19340001	19380000	0.544433	0.0586693	rna-XM_042254744.1	CAB39L
1	121560001	121600000	0.544061	0.0585166	rna-XM_027967511.2	RCAN1
17	35280001	35320000	0.543058	0.0517371	rna-NM_001256817.1	IL21
11	42220001	42260000	0.541684	0.0873842	rna-XM_027974504.2	CAVIN1
11	42220001	42260000	0.541684	0.0873842	rna-XM_027974505.2	CAVIN1
13	52140001	52180000	0.541566	0.0603957	rna-XM_027976881.2	EBF4
13	52140001	52180000	0.541566	0.0603957	rna-XM_027976883.2	EBF4
13	52140001	52180000	0.541566	0.0603957	rna-XM_027976884.2	EBF4
13	52140001	52180000	0.541566	0.0603957	rna-XM_042229819.1	EBF4
13	52140001	52180000	0.541566	0.0603957	rna-XM_042229820.1	EBF4
13	52140001	52180000	0.541566	0.0603957	rna-XM_042229821.1	EBF4
13	52140001	52180000	0.541566	0.0603957	rna-XM_042229822.1	EBF4
13	52140001	52180000	0.541566	0.0603957	rna-XM_042229823.1	EBF4
7	54460001	54500000	0.540731	0.0739163	rna-XM_042252444.1	UNC13C
7	54460001	54500000	0.540731	0.0739163	rna-XM_042252445.1	UNC13C
9	28480001	28520000	0.540677	0.0587837	rna-XM_004011647.5	MTSS1
9	28480001	28520000	0.540677	0.0587837	rna-XM_004011648.5	MTSS1
9	28480001	28520000	0.540677	0.0587837	rna-XM_004011649.5	MTSS1
9	28480001	28520000	0.540677	0.0587837	rna-XM_027972910.2	MTSS1
9	28480001	28520000	0.540677	0.0587837	rna-XM_027972911.2	MTSS1
9	28480001	28520000	0.540677	0.0587837	rna-XM_027972912.2	MTSS1
9	28480001	28520000	0.540677	0.0587837	rna-XM_042254143.1	MTSS1
9	28480001	28520000	0.540677	0.0587837	rna-XM_042254145.1	MTSS1
X	56140001	56180000	0.53883	0.0784777	rna-XM_004022098.5	PIM2
X	56140001	56180000	0.53883	0.0784777	rna-XM_004022099.4	SLC35A2
X	56140001	56180000	0.53883	0.0784777	rna-XM_027963349.2	OTUD5
X	56140001	56180000	0.53883	0.0784777	rna-XM_027963350.2	OTUD5
X	56140001	56180000	0.53883	0.0784777	rna-XM_027963351.2	OTUD5
X	56140001	56180000	0.53883	0.0784777	rna-XM_027963352.2	OTUD5
X	56140001	56180000	0.53883	0.0784777	rna-XM_027963642.2	SLC35A2
X	56140001	56180000	0.53883	0.0784777	rna-XM_027963643.2	SLC35A2
X	56140001	56180000	0.53883	0.0784777	rna-XM_027963644.2	SLC35A2
X	56140001	56180000	0.53883	0.0784777	rna-XM_027963645.2	SLC35A2
X	56140001	56180000	0.53883	0.0784777	rna-XM_027963646.2	PQBP1
X	56140001	56180000	0.53883	0.0784777	rna-XM_027963647.2	PQBP1
X	56140001	56180000	0.53883	0.0784777	rna-XM_027963648.2	PQBP1
X	56140001	56180000	0.53883	0.0784777	rna-XM_027963649.2	PQBP1
X	56140001	56180000	0.53883	0.0784777	rna-XM_027963650.2	PQBP1
X	56140001	56180000	0.53883	0.0784777	rna-XM_042242010.1	OTUD5
X	56140001	56180000	0.53883	0.0784777	rna-XM_042242379.1	PQBP1
X	103840001	103880000	0.537922	0.0824448	rna-XM_012107450.4	ENOX2
X	103840001	103880000	0.537922	0.0824448	rna-XM_012107452.3	ENOX2
X	103840001	103880000	0.537922	0.0824448	rna-XM_027963072.2	ENOX2
X	103840001	103880000	0.537922	0.0824448	rna-XM_042241614.1	ENOX2
X	103840001	103880000	0.537922	0.0824448	rna-XM_042241615.1	ENOX2
X	103840001	103880000	0.537922	0.0824448	rna-XM_042241616.1	ENOX2
X	103840001	103880000	0.537922	0.0824448	rna-XM_042241617.1	ENOX2
22	8880001	8920000	0.536815	0.0618643	rna-XM_004020010.5	MINPP1
22	8880001	8920000	0.536815	0.0618643	rna-XM_012102486.4	MINPP1
X	42800001	42840000	0.536554	0.0581338	rna-XM_004022016.4	MAOA
X	42800001	42840000	0.536554	0.0581338	rna-XM_042242285.1	MAOA
18	24200001	24240000	0.535822	0.0634016	rna-NM_001308560.1	ARNT2
18	24200001	24240000	0.535822	0.0634016	rna-XM_027956965.2	ARNT2
18	24200001	24240000	0.535822	0.0634016	rna-XM_027956967.2	ARNT2
18	24200001	24240000	0.535822	0.0634016	rna-XM_042234958.1	ARNT2
18	24200001	24240000	0.535822	0.0634016	rna-XM_042234959.1	ARNT2
3	183800001	183840000	0.535656	0.0532889	rna-XM_004006748.5	ETFBKMT
3	183800001	183840000	0.535656	0.0532889	rna-XM_042247293.1	ETFBKMT
3	46640001	46680000	0.534982	0.131188	rna-XM_015094329.3	USP34
3	46640001	46680000	0.534982	0.131188	rna-XM_042246016.1	USP34
3	46640001	46680000	0.534982	0.131188	rna-XM_042246017.1	USP34
3	46640001	46680000	0.534982	0.131188	rna-XM_042246018.1	USP34
3	46640001	46680000	0.534982	0.131188	rna-XM_042246019.1	USP34
3	144380001	144420000	0.53485	0.0552339	rna-XM_027967432.2	PRICKLE1
3	144380001	144420000	0.53485	0.0552339	rna-XM_027967433.2	PRICKLE1
3	144380001	144420000	0.53485	0.0552339	rna-XM_027967434.2	PRICKLE1
3	144380001	144420000	0.53485	0.0552339	rna-XM_042246838.1	PRICKLE1
3	144380001	144420000	0.53485	0.0552339	rna-XM_042246840.1	PRICKLE1
3	144380001	144420000	0.53485	0.0552339	rna-XM_042246841.1	PRICKLE1
1	207880001	207920000	0.534617	0.0900439	rna-XM_004003118.5	PEX5L
1	207880001	207920000	0.534617	0.0900439	rna-XM_004003120.5	PEX5L
1	207880001	207920000	0.534617	0.0900439	rna-XM_012098524.4	PEX5L
1	207880001	207920000	0.534617	0.0900439	rna-XM_012098528.4	PEX5L
1	207880001	207920000	0.534617	0.0900439	rna-XM_012098553.4	PEX5L
1	207880001	207920000	0.534617	0.0900439	rna-XM_042234110.1	PEX5L
8	63820001	63860000	0.534315	0.0682903	rna-XM_012182978.3	ECT2L
8	63820001	63860000	0.534315	0.0682903	rna-XM_027972496.2	ECT2L
8	63820001	63860000	0.534315	0.0682903	rna-XM_027972497.2	ECT2L
8	63820001	63860000	0.534315	0.0682903	rna-XM_042253530.1	CCDC28A
8	63820001	63860000	0.534315	0.0682903	rna-XM_042253531.1	CCDC28A
20	540001	580000	0.532228	0.0513114	rna-XM_027958372.2	KHDRBS2
6	96360001	96400000	0.531777	0.0675963	rna-XM_027970763.2	CFAP299
19	19200001	19240000	0.530972	0.0566592	rna-XM_042235921.1	GRM7
19	19200001	19240000	0.530972	0.0566592	rna-XM_042235922.1	GRM7
4	27580001	27620000	0.530326	0.0830874	rna-XM_042248291.1	HDAC9
4	27580001	27620000	0.530326	0.0830874	rna-XM_042248293.1	HDAC9
4	27580001	27620000	0.530326	0.0830874	rna-XM_042248295.1	HDAC9
4	27580001	27620000	0.530326	0.0830874	rna-XM_042248296.1	HDAC9
4	27580001	27620000	0.530326	0.0830874	rna-XM_042248297.1	HDAC9
6	104340001	104380000	0.529986	0.0750438	rna-XM_042251640.1	EVC2
7	16020001	16060000	0.529402	0.0685821	rna-XM_004010269.5	GLCE
7	16020001	16060000	0.529402	0.0685821	rna-XM_042252102.1	GLCE
6	31680001	31720000	0.528912	0.053967	rna-XM_004009703.5	GRID2
6	80500001	80540000	0.528129	0.0796428	rna-XM_004009860.5	TECRL
6	80500001	80540000	0.528129	0.0796428	rna-XM_027971027.2	TECRL
6	80500001	80540000	0.528129	0.0796428	rna-XM_042251457.1	TECRL
7	79280001	79320000	0.527848	0.0625176	rna-XM_004010748.5	SLC39A9
7	79280001	79320000	0.527848	0.0625176	rna-XM_004010751.4	ERH
2	231240001	231280000	0.525849	0.0698798	rna-XM_027965271.2	PID1
2	231240001	231280000	0.525849	0.0698798	rna-XM_042244335.1	PID1
17	3240001	3280000	0.525099	0.0555702	rna-XM_042234925.1	DCHS2
17	35140001	35180000	0.524751	0.0745792	rna-XM_004017272.5	BBS12
17	35140001	35180000	0.524751	0.0745792	rna-XM_012097527.4	BBS12
2	37720001	37760000	0.524225	0.184496	rna-XM_027964294.2	AQP3
2	37740001	37780000	0.524223	0.186984	rna-XM_004004143.5	AQP7
2	37740001	37780000	0.524223	0.186984	rna-XM_012118370.4	AQP7
2	37740001	37780000	0.524223	0.186984	rna-XM_012118379.4	AQP7
2	37740001	37780000	0.524223	0.186984	rna-XM_012118386.4	AQP7
2	37740001	37780000	0.524223	0.186984	rna-XM_042243097.1	AQP7
2	37740001	37780000	0.524223	0.186984	rna-XM_042243098.1	AQP7
1	23580001	23620000	0.520836	0.0603477	rna-XM_042242902.1	LOC114115358
21	16560001	16600000	0.520497	0.0583028	rna-XM_027960073.2	LOC101117547
6	80640001	80680000	0.520457	0.102328	rna-XM_004009860.5	TECRL
6	80640001	80680000	0.520457	0.102328	rna-XM_027971027.2	TECRL
6	80640001	80680000	0.520457	0.102328	rna-XM_042251457.1	TECRL
2	227880001	227920000	0.519416	0.0705042	rna-XM_042244319.1	NYAP2
2	227880001	227920000	0.519416	0.0705042	rna-XM_042244320.1	NYAP2
X	84080001	84120000	0.518067	0.0518902	rna-XM_042242340.1	PASD1
14	920001	960000	0.517961	0.0803193	rna-XM_027977612.2	VAC14
1	188900001	188940000	0.517897	0.0688976	rna-XM_012095872.3	MYLK
1	188900001	188940000	0.517897	0.0688976	rna-XM_012095889.4	MYLK
1	188900001	188940000	0.517897	0.0688976	rna-XM_027956489.2	MYLK
1	188900001	188940000	0.517897	0.0688976	rna-XM_042232305.1	MYLK
1	188900001	188940000	0.517897	0.0688976	rna-XM_042232310.1	MYLK
1	188900001	188940000	0.517897	0.0688976	rna-XM_042232315.1	MYLK
1	188900001	188940000	0.517897	0.0688976	rna-XM_042232316.1	MYLK
2	202620001	202660000	0.517433	0.0695542	rna-XM_004004807.3	SPATS2L
2	202620001	202660000	0.517433	0.0695542	rna-XM_012141929.4	SPATS2L
2	202620001	202660000	0.517433	0.0695542	rna-XM_015093479.3	SPATS2L
2	202620001	202660000	0.517433	0.0695542	rna-XM_015093480.3	SPATS2L
2	202620001	202660000	0.517433	0.0695542	rna-XM_027965070.2	SPATS2L
2	202620001	202660000	0.517433	0.0695542	rna-XM_042244049.1	SPATS2L
2	202620001	202660000	0.517433	0.0695542	rna-XM_042244050.1	SPATS2L
2	202620001	202660000	0.517433	0.0695542	rna-XM_042244051.1	SPATS2L
2	202620001	202660000	0.517433	0.0695542	rna-XM_042244052.1	SPATS2L
2	202620001	202660000	0.517433	0.0695542	rna-XM_042244053.1	SPATS2L
2	202620001	202660000	0.517433	0.0695542	rna-XM_042244055.1	SPATS2L
2	202620001	202660000	0.517433	0.0695542	rna-XM_042244056.1	SPATS2L
2	202620001	202660000	0.517433	0.0695542	rna-XM_042244057.1	SPATS2L
2	202620001	202660000	0.517433	0.0695542	rna-XM_042244058.1	SPATS2L
2	202620001	202660000	0.517433	0.0695542	rna-XM_042244059.1	SPATS2L
2	202620001	202660000	0.517433	0.0695542	rna-XM_042244060.1	SPATS2L
5	60260001	60300000	0.516229	0.0600512	rna-XM_004008988.5	GM2A
5	60260001	60300000	0.516229	0.0600512	rna-XM_027970425.2	CCDC69
5	91360001	91400000	0.515605	0.117406	rna-XM_012178948.3	KIAA0825
5	91360001	91400000	0.515605	0.117406	rna-XM_042250757.1	KIAA0825
5	91360001	91400000	0.515605	0.117406	rna-XM_042250758.1	KIAA0825
5	91360001	91400000	0.515605	0.117406	rna-XM_042250759.1	KIAA0825
17	35160001	35200000	0.515286	0.0941221	rna-XM_004017272.5	BBS12
17	35160001	35200000	0.515286	0.0941221	rna-XM_012097527.4	BBS12
2	37620001	37660000	0.515267	0.078511	rna-XM_004004140.5	UBE2R2
2	37620001	37660000	0.515267	0.078511	rna-XM_042243095.1	UBE2R2
18	16540001	16580000	0.514235	0.0562347	rna-XM_027975367.2	AGBL1
3	51680001	51720000	0.514083	0.0656047	rna-XM_012169003.4	CTNNA2
3	51680001	51720000	0.514083	0.0656047	rna-XM_042246023.1	CTNNA2
3	51680001	51720000	0.514083	0.0656047	rna-XM_042246024.1	CTNNA2
3	51680001	51720000	0.514083	0.0656047	rna-XM_042246025.1	CTNNA2
X	70360001	70400000	0.512839	0.163351	rna-XM_027963132.2	GPR174
X	70360001	70400000	0.512839	0.163351	rna-XM_042241735.1	GPR174
X	70360001	70400000	0.512839	0.163351	rna-XM_042241736.1	GPR174
X	70360001	70400000	0.512839	0.163351	rna-XM_042241737.1	GPR174
X	70360001	70400000	0.512839	0.163351	rna-XM_042241738.1	GPR174
2	143540001	143580000	0.512524	0.0552941	rna-XM_042243780.1	SCN1A
2	143540001	143580000	0.512524	0.0552941	rna-XM_042243781.1	SCN1A
1	207860001	207900000	0.512062	0.0782993	rna-XM_004003118.5	PEX5L
1	207860001	207900000	0.512062	0.0782993	rna-XM_004003120.5	PEX5L
1	207860001	207900000	0.512062	0.0782993	rna-XM_012098524.4	PEX5L
1	207860001	207900000	0.512062	0.0782993	rna-XM_012098528.4	PEX5L
1	207860001	207900000	0.512062	0.0782993	rna-XM_012098553.4	PEX5L
1	207860001	207900000	0.512062	0.0782993	rna-XM_042234110.1	PEX5L
1	41860001	41900000	0.512014	0.129908	rna-XM_042249316.1	PDE4B
1	41860001	41900000	0.512014	0.129908	rna-XM_042249321.1	PDE4B
6	22360001	22400000	0.511141	0.0894474	rna-XM_004009662.5	UBE2D3
6	22360001	22400000	0.511141	0.0894474	rna-XM_004009664.5	UBE2D3
6	22360001	22400000	0.511141	0.0894474	rna-XM_012179605.4	UBE2D3
6	22360001	22400000	0.511141	0.0894474	rna-XM_027970842.2	UBE2D3
6	22360001	22400000	0.511141	0.0894474	rna-XM_027970844.2	UBE2D3
6	22360001	22400000	0.511141	0.0894474	rna-XM_027970845.2	UBE2D3
6	22360001	22400000	0.511141	0.0894474	rna-XM_042251188.1	UBE2D3
6	22360001	22400000	0.511141	0.0894474	rna-XM_042251189.1	UBE2D3
6	22360001	22400000	0.511141	0.0894474	rna-XM_042251190.1	UBE2D3
6	22360001	22400000	0.511141	0.0894474	rna-XM_042251191.1	UBE2D3
6	22360001	22400000	0.511141	0.0894474	rna-XM_042251192.1	UBE2D3
6	22360001	22400000	0.511141	0.0894474	rna-XM_042251193.1	UBE2D3
6	22360001	22400000	0.511141	0.0894474	rna-XM_042251194.1	UBE2D3
6	22360001	22400000	0.511141	0.0894474	rna-XM_042251195.1	UBE2D3
6	22360001	22400000	0.511141	0.0894474	rna-XM_042251196.1	UBE2D3
6	22360001	22400000	0.511141	0.0894474	rna-XM_042251197.1	UBE2D3
6	22360001	22400000	0.511141	0.0894474	rna-XM_042251198.1	UBE2D3
1	162780001	162820000	0.510723	0.0744633	rna-XM_042230510.1	EPHA6
25	30140001	30180000	0.510281	0.0519518	rna-XM_027962450.2	SAMD8
25	30140001	30180000	0.510281	0.0519518	rna-XM_042241190.1	SAMD8
3	46600001	46640000	0.510047	0.152568	rna-XM_027966715.2	XPO1
3	46600001	46640000	0.510047	0.152568	rna-XM_027966716.2	XPO1
3	46600001	46640000	0.510047	0.152568	rna-XM_042246014.1	XPO1
3	46600001	46640000	0.510047	0.152568	rna-XM_042246015.1	XPO1
17	57040001	57080000	0.509532	0.0786469	rna-XM_027956527.2	TAOK3
17	57040001	57080000	0.509532	0.0786469	rna-XM_027956528.2	TAOK3
17	57040001	57080000	0.509532	0.0786469	rna-XM_027956529.2	TAOK3
17	57040001	57080000	0.509532	0.0786469	rna-XM_027956530.2	TAOK3
17	57040001	57080000	0.509532	0.0786469	rna-XM_027956531.2	TAOK3
17	57040001	57080000	0.509532	0.0786469	rna-XM_027956532.2	TAOK3
17	57040001	57080000	0.509532	0.0786469	rna-XM_027956533.2	TAOK3
17	57040001	57080000	0.509532	0.0786469	rna-XM_042234642.1	TAOK3
21	16580001	16620000	0.508805	0.0772402	rna-XM_027960073.2	LOC101117547
1	37860001	37900000	0.507376	0.0864442	rna-XM_015092012.3	DOCK7
1	37860001	37900000	0.507376	0.0864442	rna-XM_015092013.3	DOCK7
1	37860001	37900000	0.507376	0.0864442	rna-XM_015092014.3	DOCK7
1	37860001	37900000	0.507376	0.0864442	rna-XM_015092015.3	DOCK7
1	37860001	37900000	0.507376	0.0864442	rna-XM_027970753.2	USP1
1	37860001	37900000	0.507376	0.0864442	rna-XM_042248983.1	DOCK7
14	55760001	55800000	0.507199	0.0542352	rna-XM_004015378.5	IRF3
14	55760001	55800000	0.507199	0.0542352	rna-XM_027978622.2	PRR12
14	55760001	55800000	0.507199	0.0542352	rna-XM_027978624.2	SCAF1
14	55760001	55800000	0.507199	0.0542352	rna-XM_027978625.2	SCAF1
14	55760001	55800000	0.507199	0.0542352	rna-XM_027978626.2	SCAF1
14	55760001	55800000	0.507199	0.0542352	rna-XM_027978627.2	IRF3
14	55760001	55800000	0.507199	0.0542352	rna-XM_042232317.1	PRR12
14	55760001	55800000	0.507199	0.0542352	rna-XM_042232318.1	SCAF1
14	55760001	55800000	0.507199	0.0542352	rna-XM_042232319.1	SCAF1
6	44720001	44760000	0.507178	0.0542085	rna-XM_004009739.5	DHX15
4	29420001	29460000	0.506448	0.070152	rna-XM_027968501.2	TMEM196
4	29420001	29460000	0.506448	0.070152	rna-XM_042248432.1	TMEM196
4	29420001	29460000	0.506448	0.070152	rna-XM_042248433.1	TMEM196
4	29420001	29460000	0.506448	0.070152	rna-XM_042248434.1	TMEM196
10	26560001	26600000	0.505492	0.0920946	rna-XM_027973611.2	NBEA
10	26560001	26600000	0.505492	0.0920946	rna-XM_027973612.2	NBEA
10	26560001	26600000	0.505492	0.0920946	rna-XM_027973613.2	NBEA
[truncated: 1,945 more rows]

## Sheet: Table S2
CHROM	BIN_START	BIN_END	log2(pia/pib)	fst	rnaID	gene
22	9100001	9140000	1.97182	0.180563	rna-XM_027960364.2	PAPSS2
22	9100001	9140000	1.97182	0.180563	rna-XM_042238674.1	PAPSS2
22	9080001	9120000	1.79754	0.168547	rna-XM_027960364.2	PAPSS2
22	9080001	9120000	1.79754	0.168547	rna-XM_042238674.1	PAPSS2
X	63500001	63540000	1.75025	0.190651	rna-XM_015104932.3	TEX11
X	63520001	63560000	1.71082	0.201172	rna-XM_015104932.3	TEX11
X	54180001	54220000	1.50975	0.0967781	rna-XM_027963167.2	LOC101123095
16	32040001	32080000	1.49995	0.0616301	rna-NM_001009323.2	GHR
16	32040001	32080000	1.49995	0.0616301	rna-XM_012096676.2	GHR
16	32040001	32080000	1.49995	0.0616301	rna-XM_012096677.4	GHR
16	32040001	32080000	1.49995	0.0616301	rna-XM_027979937.2	GHR
16	32040001	32080000	1.49995	0.0616301	rna-XM_042233625.1	GHR
2	71620001	71660000	1.49112	0.053786	rna-XM_027964538.2	RFX3
2	71620001	71660000	1.49112	0.053786	rna-XM_042243406.1	RFX3
2	71620001	71660000	1.49112	0.053786	rna-XM_042243407.1	RFX3
2	71620001	71660000	1.49112	0.053786	rna-XM_042243408.1	RFX3
X	95560001	95600000	1.47416	0.129872	rna-XM_027963683.2	ATP11C
X	95560001	95600000	1.47416	0.129872	rna-XM_027963684.2	ATP11C
X	95560001	95600000	1.47416	0.129872	rna-XM_027963685.2	ATP11C
X	95560001	95600000	1.47416	0.129872	rna-XM_042242506.1	ATP11C
X	95560001	95600000	1.47416	0.129872	rna-XM_042242507.1	ATP11C
X	95560001	95600000	1.47416	0.129872	rna-XM_042242508.1	ATP11C
X	95560001	95600000	1.47416	0.129872	rna-XM_042242509.1	ATP11C
X	95560001	95600000	1.47416	0.129872	rna-XM_042242510.1	ATP11C
X	95560001	95600000	1.47416	0.129872	rna-XM_042242511.1	ATP11C
2	71640001	71680000	1.42861	0.0719725	rna-XM_027964538.2	RFX3
2	71640001	71680000	1.42861	0.0719725	rna-XM_042243406.1	RFX3
2	71640001	71680000	1.42861	0.0719725	rna-XM_042243407.1	RFX3
2	71640001	71680000	1.42861	0.0719725	rna-XM_042243408.1	RFX3
2	89500001	89540000	1.41506	0.0652442	rna-XM_027964761.1	LOC114113084
X	63480001	63520000	1.39009	0.178237	rna-XM_015104932.3	TEX11
X	95580001	95620000	1.3642	0.127467	rna-XM_027963683.2	ATP11C
X	95580001	95620000	1.3642	0.127467	rna-XM_027963684.2	ATP11C
X	95580001	95620000	1.3642	0.127467	rna-XM_027963685.2	ATP11C
X	95580001	95620000	1.3642	0.127467	rna-XM_042242506.1	ATP11C
X	95580001	95620000	1.3642	0.127467	rna-XM_042242507.1	ATP11C
X	95580001	95620000	1.3642	0.127467	rna-XM_042242508.1	ATP11C
X	95580001	95620000	1.3642	0.127467	rna-XM_042242509.1	ATP11C
X	95580001	95620000	1.3642	0.127467	rna-XM_042242510.1	ATP11C
X	95580001	95620000	1.3642	0.127467	rna-XM_042242511.1	ATP11C
4	92820001	92860000	1.34595	0.0662885	rna-XM_042248768.1	GRM8
4	92820001	92860000	1.34595	0.0662885	rna-XM_042248769.1	GRM8
4	92820001	92860000	1.34595	0.0662885	rna-XM_042248770.1	GRM8
4	92820001	92860000	1.34595	0.0662885	rna-XM_042248771.1	GRM8
4	70360001	70400000	1.28602	0.219886	rna-XM_027969113.2	EVX1
3	180980001	181020000	1.28569	0.0646242	rna-XM_027967754.2	CSF2RB
3	180980001	181020000	1.28569	0.0646242	rna-XM_027967755.2	CSF2RB
3	180980001	181020000	1.28569	0.0646242	rna-XM_042247242.1	CSF2RB
3	180980001	181020000	1.28569	0.0646242	rna-XM_042247243.1	CSF2RB
3	180980001	181020000	1.28569	0.0646242	rna-XM_042247244.1	CSF2RB
3	180980001	181020000	1.28569	0.0646242	rna-XM_042247245.1	CSF2RB
2	71660001	71700000	1.23131	0.0639879	rna-XM_027964538.2	RFX3
2	71660001	71700000	1.23131	0.0639879	rna-XM_042243406.1	RFX3
2	71660001	71700000	1.23131	0.0639879	rna-XM_042243407.1	RFX3
2	71660001	71700000	1.23131	0.0639879	rna-XM_042243408.1	RFX3
X	22960001	23000000	1.20871	0.0714633	rna-XM_012106423.4	POLA1
X	22960001	23000000	1.20871	0.0714633	rna-XM_042241692.1	PCYT1B
X	22960001	23000000	1.20871	0.0714633	rna-XM_042242229.1	POLA1
X	23000001	23040000	1.2035	0.0568076	rna-XM_012106423.4	POLA1
X	23000001	23040000	1.2035	0.0568076	rna-XM_042242229.1	POLA1
4	92800001	92840000	1.20296	0.0715439	rna-XM_042248768.1	GRM8
4	92800001	92840000	1.20296	0.0715439	rna-XM_042248769.1	GRM8
4	92800001	92840000	1.20296	0.0715439	rna-XM_042248770.1	GRM8
4	92800001	92840000	1.20296	0.0715439	rna-XM_042248771.1	GRM8
5	58180001	58220000	1.17555	0.0516343	rna-XM_004008952.5	SH3TC2
5	58180001	58220000	1.17555	0.0516343	rna-XM_012178744.4	SH3TC2
5	58180001	58220000	1.17555	0.0516343	rna-XM_042250649.1	SH3TC2
X	63540001	63580000	1.16994	0.163422	rna-XM_015104932.3	TEX11
4	92840001	92880000	1.15297	0.0512831	rna-XM_042248768.1	GRM8
4	92840001	92880000	1.15297	0.0512831	rna-XM_042248769.1	GRM8
4	92840001	92880000	1.15297	0.0512831	rna-XM_042248770.1	GRM8
4	92840001	92880000	1.15297	0.0512831	rna-XM_042248771.1	GRM8
X	22980001	23020000	1.14325	0.0582968	rna-XM_012106423.4	POLA1
X	22980001	23020000	1.14325	0.0582968	rna-XM_042241692.1	PCYT1B
X	22980001	23020000	1.14325	0.0582968	rna-XM_042242229.1	POLA1
21	23740001	23780000	1.12686	0.0542046	rna-XM_004019463.4	TSG101
X	119680001	119720000	1.12413	0.101777	rna-XM_012107504.3	IL13RA2
24	36040001	36080000	1.11298	0.102447	rna-XM_015104227.3	TRIM56
11	14840001	14880000	1.11	0.0791206	rna-XM_004012466.5	CCT6B
11	14840001	14880000	1.11	0.0791206	rna-XM_042255421.1	CCT6B
11	14840001	14880000	1.11	0.0791206	rna-XM_042255422.1	CCT6B
X	63640001	63680000	1.08051	0.124948	rna-XM_015104932.3	TEX11
X	63640001	63680000	1.08051	0.124948	rna-XM_027962877.2	SLC7A3
X	63620001	63660000	1.02777	0.0952154	rna-XM_015104932.3	TEX11
X	63620001	63660000	1.02777	0.0952154	rna-XM_027962877.2	SLC7A3
7	78120001	78160000	1.00685	0.0746719	rna-XM_015097134.3	RAD51B
7	78120001	78160000	1.00685	0.0746719	rna-XM_027971941.2	RAD51B
7	78120001	78160000	1.00685	0.0746719	rna-XM_027971942.2	RAD51B
7	78120001	78160000	1.00685	0.0746719	rna-XM_042252664.1	RAD51B
7	78120001	78160000	1.00685	0.0746719	rna-XM_042252666.1	RAD51B
7	78120001	78160000	1.00685	0.0746719	rna-XM_042252667.1	RAD51B
3	223040001	223080000	0.989132	0.163868	rna-XM_027968225.2	TBC1D22A
3	223040001	223080000	0.989132	0.163868	rna-XM_042247897.1	TBC1D22A
3	223040001	223080000	0.989132	0.163868	rna-XM_042247898.1	TBC1D22A
8	19700001	19740000	0.985704	0.0596496	rna-XM_015097328.3	CEP85L
8	19700001	19740000	0.985704	0.0596496	rna-XM_027972343.2	CEP85L
X	23020001	23060000	0.98532	0.068839	rna-XM_012106423.4	POLA1
X	23020001	23060000	0.98532	0.068839	rna-XM_042242229.1	POLA1
3	223020001	223060000	0.965784	0.176241	rna-XM_027968225.2	TBC1D22A
3	223020001	223060000	0.965784	0.176241	rna-XM_042247897.1	TBC1D22A
3	223020001	223060000	0.965784	0.176241	rna-XM_042247898.1	TBC1D22A
3	180960001	181000000	0.965519	0.0530245	rna-XM_027967754.2	CSF2RB
3	180960001	181000000	0.965519	0.0530245	rna-XM_027967755.2	CSF2RB
3	180960001	181000000	0.965519	0.0530245	rna-XM_042247242.1	CSF2RB
3	180960001	181000000	0.965519	0.0530245	rna-XM_042247243.1	CSF2RB
3	180960001	181000000	0.965519	0.0530245	rna-XM_042247244.1	CSF2RB
3	180960001	181000000	0.965519	0.0530245	rna-XM_042247245.1	CSF2RB
3	163660001	163700000	0.964187	0.0706469	rna-XM_012174789.4	LOC101114432
3	163660001	163700000	0.964187	0.0706469	rna-XM_012174790.3	LOC101114432
3	163660001	163700000	0.964187	0.0706469	rna-XM_012174791.3	LOC101114432
3	163660001	163700000	0.964187	0.0706469	rna-XM_042247075.1	LOC101114432
X	63460001	63500000	0.959765	0.151195	rna-XM_015104932.3	TEX11
X	23100001	23140000	0.958572	0.0949008	rna-XM_012106423.4	POLA1
X	23100001	23140000	0.958572	0.0949008	rna-XM_042242229.1	POLA1
5	38560001	38600000	0.951254	0.0812899	rna-XM_012179236.3	LOC101114270
3	163680001	163720000	0.890834	0.0638718	rna-XM_012174789.4	LOC101114432
3	163680001	163720000	0.890834	0.0638718	rna-XM_012174790.3	LOC101114432
3	163680001	163720000	0.890834	0.0638718	rna-XM_012174791.3	LOC101114432
3	163680001	163720000	0.890834	0.0638718	rna-XM_012176070.4	GDF11
3	163680001	163720000	0.890834	0.0638718	rna-XM_042247075.1	LOC101114432
4	70400001	70440000	0.884751	0.134509	rna-XM_027968654.2	HOXA13
13	37800001	37840000	0.877518	0.137715	rna-XM_004014287.4	MGME1
13	37800001	37840000	0.877518	0.137715	rna-XM_012188506.3	MGME1
13	37800001	37840000	0.877518	0.137715	rna-XM_012188511.3	SNX5
13	37800001	37840000	0.877518	0.137715	rna-XM_012188512.4	SNX5
13	37800001	37840000	0.877518	0.137715	rna-XM_027976728.2	MGME1
13	37800001	37840000	0.877518	0.137715	rna-XM_042230662.1	SNX5
13	37800001	37840000	0.877518	0.137715	rna-XM_042230663.1	SNX5
13	37800001	37840000	0.877518	0.137715	rna-XM_042230664.1	SNX5
13	37800001	37840000	0.877518	0.137715	rna-XM_042230665.1	SNX5
13	37800001	37840000	0.877518	0.137715	rna-XM_042230666.1	SNX5
4	70340001	70380000	0.875424	0.231093	rna-XM_027969113.2	EVX1
1	122400001	122440000	0.873866	0.0913401	rna-XM_027978032.2	ITSN1
1	122400001	122440000	0.873866	0.0913401	rna-XM_027978041.2	ITSN1
1	122400001	122440000	0.873866	0.0913401	rna-XM_042229361.1	ITSN1
1	122400001	122440000	0.873866	0.0913401	rna-XM_042229364.1	ITSN1
1	122400001	122440000	0.873866	0.0913401	rna-XM_042229370.1	ITSN1
1	122400001	122440000	0.873866	0.0913401	rna-XM_042229374.1	ITSN1
1	122400001	122440000	0.873866	0.0913401	rna-XM_042229382.1	ITSN1
1	122400001	122440000	0.873866	0.0913401	rna-XM_042229391.1	ITSN1
1	122400001	122440000	0.873866	0.0913401	rna-XM_042229396.1	ITSN1
1	122400001	122440000	0.873866	0.0913401	rna-XM_042229399.1	ITSN1
1	122400001	122440000	0.873866	0.0913401	rna-XM_042229404.1	ITSN1
1	122400001	122440000	0.873866	0.0913401	rna-XM_042229411.1	ITSN1
3	172600001	172640000	0.873077	0.0673746	rna-XM_027965965.1	C3H12orf42
X	22940001	22980000	0.854889	0.0546213	rna-XM_027963101.2	PCYT1B
X	22940001	22980000	0.854889	0.0546213	rna-XM_042241691.1	PCYT1B
X	22940001	22980000	0.854889	0.0546213	rna-XM_042241692.1	PCYT1B
2	118400001	118440000	0.84313	0.0557175	rna-XM_027964681.2	BIN1
2	118400001	118440000	0.84313	0.0557175	rna-XM_027964682.2	BIN1
2	118400001	118440000	0.84313	0.0557175	rna-XM_027964683.2	BIN1
2	118400001	118440000	0.84313	0.0557175	rna-XM_027964684.2	BIN1
2	118400001	118440000	0.84313	0.0557175	rna-XM_027964685.2	BIN1
2	118400001	118440000	0.84313	0.0557175	rna-XM_027964686.2	BIN1
2	118400001	118440000	0.84313	0.0557175	rna-XM_027964687.2	BIN1
2	118400001	118440000	0.84313	0.0557175	rna-XM_027964688.2	BIN1
2	118400001	118440000	0.84313	0.0557175	rna-XM_027964689.2	BIN1
2	118400001	118440000	0.84313	0.0557175	rna-XM_027964690.2	BIN1
2	118400001	118440000	0.84313	0.0557175	rna-XM_027964691.2	BIN1
2	118400001	118440000	0.84313	0.0557175	rna-XM_027964692.2	BIN1
2	118400001	118440000	0.84313	0.0557175	rna-XM_027964693.2	BIN1
2	118400001	118440000	0.84313	0.0557175	rna-XM_027964694.2	BIN1
2	118400001	118440000	0.84313	0.0557175	rna-XM_027964695.2	BIN1
2	118400001	118440000	0.84313	0.0557175	rna-XM_027964696.2	BIN1
2	118400001	118440000	0.84313	0.0557175	rna-XM_027964697.2	BIN1
2	118400001	118440000	0.84313	0.0557175	rna-XM_027964698.2	BIN1
2	118400001	118440000	0.84313	0.0557175	rna-XM_027964699.2	BIN1
2	118400001	118440000	0.84313	0.0557175	rna-XM_027964700.2	BIN1
2	118400001	118440000	0.84313	0.0557175	rna-XM_027964701.2	BIN1
2	118400001	118440000	0.84313	0.0557175	rna-XM_027964702.2	BIN1
2	118400001	118440000	0.84313	0.0557175	rna-XM_027964703.2	BIN1
2	118400001	118440000	0.84313	0.0557175	rna-XM_027964704.2	BIN1
2	118400001	118440000	0.84313	0.0557175	rna-XM_042243608.1	BIN1
7	83720001	83760000	0.840607	0.236464	rna-XM_004010785.5	ABCD4
7	83720001	83760000	0.840607	0.236464	rna-XM_042252765.1	ABCD4
7	83720001	83760000	0.840607	0.236464	rna-XM_042252766.1	ABCD4
7	83720001	83760000	0.840607	0.236464	rna-XM_042252767.1	ABCD4
7	83720001	83760000	0.840607	0.236464	rna-XM_042252768.1	ABCD4
14	55700001	55740000	0.82537	0.0750736	rna-XM_004015373.4	RCN3
14	55700001	55740000	0.82537	0.0750736	rna-XM_004015375.4	PRRG2
14	55700001	55740000	0.82537	0.0750736	rna-XM_012190700.3	PRRG2
14	55700001	55740000	0.82537	0.0750736	rna-XM_012190703.3	PRRG2
14	55700001	55740000	0.82537	0.0750736	rna-XM_027978620.2	LOC101106872
14	55700001	55740000	0.82537	0.0750736	rna-XM_027978621.2	PRRG2
14	55700001	55740000	0.82537	0.0750736	rna-XM_042232323.1	LOC101106872
5	16980001	17020000	0.822348	0.108936	rna-XM_027969831.2	KDM4B
5	16980001	17020000	0.822348	0.108936	rna-XM_027969833.2	KDM4B
5	16980001	17020000	0.822348	0.108936	rna-XM_042250113.1	KDM4B
5	58200001	58240000	0.821919	0.0832406	rna-XM_004008952.5	SH3TC2
5	58200001	58240000	0.821919	0.0832406	rna-XM_012178744.4	SH3TC2
5	58200001	58240000	0.821919	0.0832406	rna-XM_042250649.1	SH3TC2
1	50500001	50540000	0.807333	0.0731002	rna-XM_027971210.2	LOC101120030
1	50500001	50540000	0.807333	0.0731002	rna-XM_042249786.1	LOC101120030
2	118420001	118460000	0.795077	0.0565429	rna-XM_027964681.2	BIN1
2	118420001	118460000	0.795077	0.0565429	rna-XM_027964682.2	BIN1
2	118420001	118460000	0.795077	0.0565429	rna-XM_027964683.2	BIN1
2	118420001	118460000	0.795077	0.0565429	rna-XM_027964684.2	BIN1
2	118420001	118460000	0.795077	0.0565429	rna-XM_027964685.2	BIN1
2	118420001	118460000	0.795077	0.0565429	rna-XM_027964686.2	BIN1
2	118420001	118460000	0.795077	0.0565429	rna-XM_027964687.2	BIN1
2	118420001	118460000	0.795077	0.0565429	rna-XM_027964688.2	BIN1
2	118420001	118460000	0.795077	0.0565429	rna-XM_027964689.2	BIN1
2	118420001	118460000	0.795077	0.0565429	rna-XM_027964690.2	BIN1
2	118420001	118460000	0.795077	0.0565429	rna-XM_027964691.2	BIN1
2	118420001	118460000	0.795077	0.0565429	rna-XM_027964692.2	BIN1
2	118420001	118460000	0.795077	0.0565429	rna-XM_027964693.2	BIN1
2	118420001	118460000	0.795077	0.0565429	rna-XM_027964694.2	BIN1
2	118420001	118460000	0.795077	0.0565429	rna-XM_027964695.2	BIN1
2	118420001	118460000	0.795077	0.0565429	rna-XM_027964696.2	BIN1
2	118420001	118460000	0.795077	0.0565429	rna-XM_027964697.2	BIN1
2	118420001	118460000	0.795077	0.0565429	rna-XM_027964698.2	BIN1
2	118420001	118460000	0.795077	0.0565429	rna-XM_027964699.2	BIN1
2	118420001	118460000	0.795077	0.0565429	rna-XM_027964700.2	BIN1
2	118420001	118460000	0.795077	0.0565429	rna-XM_027964701.2	BIN1
2	118420001	118460000	0.795077	0.0565429	rna-XM_027964702.2	BIN1
2	118420001	118460000	0.795077	0.0565429	rna-XM_027964703.2	BIN1
2	118420001	118460000	0.795077	0.0565429	rna-XM_027964704.2	BIN1
2	118420001	118460000	0.795077	0.0565429	rna-XM_042243608.1	BIN1
3	172620001	172660000	0.792261	0.0960234	rna-XM_027965965.1	C3H12orf42
1	50480001	50520000	0.790672	0.088477	rna-XM_027971210.2	LOC101120030
1	50480001	50520000	0.790672	0.088477	rna-XM_042249786.1	LOC101120030
2	248920001	248960000	0.786543	0.0591912	rna-XM_027965661.2	PADI4
2	248920001	248960000	0.786543	0.0591912	rna-XM_042244760.1	PADI4
10	83680001	83720000	0.781035	0.0725753	rna-XM_042255055.1	MYO16
1	50460001	50500000	0.77615	0.0809343	rna-XM_027971210.2	LOC101120030
1	50460001	50500000	0.77615	0.0809343	rna-XM_042249786.1	LOC101120030
18	21480001	21520000	0.770174	0.126532	rna-XM_015101899.3	IQGAP1
4	39800001	39840000	0.766897	0.0598021	rna-XM_027968542.2	CACNA2D1
4	39800001	39840000	0.766897	0.0598021	rna-XM_027968544.2	CACNA2D1
4	39800001	39840000	0.766897	0.0598021	rna-XM_027968548.2	CACNA2D1
4	39800001	39840000	0.766897	0.0598021	rna-XM_027968551.2	CACNA2D1
4	39800001	39840000	0.766897	0.0598021	rna-XM_027968552.2	CACNA2D1
4	39800001	39840000	0.766897	0.0598021	rna-XM_027968553.2	CACNA2D1
4	39800001	39840000	0.766897	0.0598021	rna-XM_042248470.1	CACNA2D1
4	39800001	39840000	0.766897	0.0598021	rna-XM_042248471.1	CACNA2D1
5	38580001	38620000	0.763254	0.0560627	rna-XM_042250405.1	GCSAML
13	63980001	64020000	0.760582	0.120619	rna-XM_012189096.4	PIGU
13	63980001	64020000	0.760582	0.120619	rna-XM_027977104.2	PIGU
6	34740001	34780000	0.760559	0.0935254	rna-XM_004009704.5	CCSER1
6	34740001	34780000	0.760559	0.0935254	rna-XM_027970872.2	CCSER1
6	34740001	34780000	0.760559	0.0935254	rna-XM_042251242.1	CCSER1
X	119700001	119740000	0.753404	0.0795662	rna-XM_012107504.3	IL13RA2
3	215900001	215940000	0.751635	0.106446	rna-XM_042247726.1	LOC443240
3	215900001	215940000	0.751635	0.106446	rna-XM_042247733.1	LOC443240
4	70040001	70080000	0.749856	0.104616	rna-XM_027968653.2	HIBADH
9	75320001	75360000	0.749639	0.0536412	rna-XM_042254432.1	NCALD
9	75320001	75360000	0.749639	0.0536412	rna-XM_042254433.1	NCALD
22	9120001	9160000	0.741802	0.115959	rna-XM_027960364.2	PAPSS2
22	9120001	9160000	0.741802	0.115959	rna-XM_042238674.1	PAPSS2
3	215920001	215960000	0.735226	0.0871669	rna-XM_004023651.5	KCNJ4
3	215920001	215960000	0.735226	0.0871669	rna-XM_042247406.1	LOC121819190
3	215920001	215960000	0.735226	0.0871669	rna-XM_042247740.1	KCNJ4
24	26320001	26360000	0.735027	0.0514066	rna-XM_027962090.2	SBK1
24	26320001	26360000	0.735027	0.0514066	rna-XM_027962091.2	SBK1
24	26320001	26360000	0.735027	0.0514066	rna-XM_042239991.1	SBK1
24	26320001	26360000	0.735027	0.0514066	rna-XM_042239992.1	SBK1
24	26320001	26360000	0.735027	0.0514066	rna-XM_042239993.1	SBK1
13	15720001	15760000	0.729497	0.0730214	rna-XM_027976528.2	USP6NL
13	15720001	15760000	0.729497	0.0730214	rna-XM_027976529.2	USP6NL
21	23320001	23360000	0.717829	0.0515202	rna-XM_015103091.3	ZDHHC13
21	23320001	23360000	0.717829	0.0515202	rna-XM_027960105.2	ZDHHC13
19	16180001	16220000	0.716294	0.0578668	rna-XM_042235916.1	TOPAZ1
4	70500001	70540000	0.713265	0.121798	rna-XM_027968658.2	HOXA3
4	70500001	70540000	0.713265	0.121798	rna-XM_027968659.2	HOXA3
4	70500001	70540000	0.713265	0.121798	rna-XM_042248643.1	HOXA3
4	70500001	70540000	0.713265	0.121798	rna-XM_042248644.1	HOXA3
4	70500001	70540000	0.713265	0.121798	rna-XM_042248645.1	HOXA3
4	70500001	70540000	0.713265	0.121798	rna-XM_042248646.1	HOXA3
1	50440001	50480000	0.710163	0.0637751	rna-XM_027971210.2	LOC101120030
1	50440001	50480000	0.710163	0.0637751	rna-XM_042249786.1	LOC101120030
8	83760001	83800000	0.707091	0.0731775	rna-XM_004011435.5	LOC101110516
8	83760001	83800000	0.707091	0.0731775	rna-XM_004011436.5	TCP1
8	83760001	83800000	0.707091	0.0731775	rna-XM_027972629.2	LOC101110516
8	83760001	83800000	0.707091	0.0731775	rna-XM_027972630.2	ACAT2
8	83760001	83800000	0.707091	0.0731775	rna-XM_042253690.1	LOC101110516
6	85580001	85620000	0.702345	0.0723723	rna-XM_004009878.5	LOC101122788
6	85580001	85620000	0.702345	0.0723723	rna-XM_027971047.2	LOC101122788
6	85580001	85620000	0.702345	0.0723723	rna-XM_042251478.1	LOC101122788
6	85580001	85620000	0.702345	0.0723723	rna-XM_042251479.1	LOC101122788
6	85580001	85620000	0.702345	0.0723723	rna-XM_042251480.1	LOC101122788
7	80160001	80200000	0.702224	0.0605817	rna-XM_004010760.5	LOC101121607
7	80160001	80200000	0.702224	0.0605817	rna-XM_012181940.3	LOC101121607
4	29600001	29640000	0.698973	0.0938034	rna-XM_042248432.1	TMEM196
4	29600001	29640000	0.698973	0.0938034	rna-XM_042248433.1	TMEM196
4	69820001	69860000	0.697804	0.0633588	rna-XM_015095333.3	JAZF1
15	55160001	55200000	0.697289	0.18049	rna-XM_042233286.1	B3GNT6
15	55160001	55200000	0.697289	0.18049	rna-XM_042233287.1	B3GNT6
15	55160001	55200000	0.697289	0.18049	rna-XM_042233288.1	B3GNT6
X	100580001	100620000	0.691	0.0860494	rna-XM_027962855.2	PHF6
X	100580001	100620000	0.691	0.0860494	rna-XM_027962857.2	PHF6
X	100580001	100620000	0.691	0.0860494	rna-XM_042242496.1	PHF6
X	100580001	100620000	0.691	0.0860494	rna-XM_042242497.1	PHF6
5	16960001	17000000	0.686496	0.102707	rna-XM_027969831.2	KDM4B
5	16960001	17000000	0.686496	0.102707	rna-XM_027969833.2	KDM4B
5	16960001	17000000	0.686496	0.102707	rna-XM_042250113.1	KDM4B
X	23080001	23120000	0.6833	0.0770054	rna-XM_012106423.4	POLA1
X	23080001	23120000	0.6833	0.0770054	rna-XM_042242229.1	POLA1
3	163640001	163680000	0.676631	0.0507359	rna-XM_004006604.5	LOC101113745
3	163640001	163680000	0.676631	0.0507359	rna-XM_004006605.5	LOC101113745
3	163640001	163680000	0.676631	0.0507359	rna-XM_012174783.4	LOC101113745
3	163640001	163680000	0.676631	0.0507359	rna-XM_012174784.3	LOC101113745
3	163640001	163680000	0.676631	0.0507359	rna-XM_012174786.4	LOC101113745
3	163640001	163680000	0.676631	0.0507359	rna-XM_012174789.4	LOC101114432
3	163640001	163680000	0.676631	0.0507359	rna-XM_012174790.3	LOC101114432
3	163640001	163680000	0.676631	0.0507359	rna-XM_012174791.3	LOC101114432
3	163640001	163680000	0.676631	0.0507359	rna-XM_027967612.2	DNAJC14
3	163640001	163680000	0.676631	0.0507359	rna-XM_027967613.2	DNAJC14
3	163640001	163680000	0.676631	0.0507359	rna-XM_042247074.1	LOC101113745
3	163640001	163680000	0.676631	0.0507359	rna-XM_042247075.1	LOC101114432
16	31280001	31320000	0.676562	0.064754	rna-XM_004017007.5	NNT
16	31280001	31320000	0.676562	0.064754	rna-XM_012096964.4	NNT
16	31280001	31320000	0.676562	0.064754	rna-XM_012096965.4	NNT
16	31280001	31320000	0.676562	0.064754	rna-XM_015101305.3	NNT
16	31280001	31320000	0.676562	0.064754	rna-XM_042233801.1	NNT
1	88500001	88540000	0.675613	0.127006	rna-XM_004002312.5	CEPT1
1	88500001	88540000	0.675613	0.127006	rna-XM_004002313.5	DENND2D
1	88500001	88540000	0.675613	0.127006	rna-XM_012178358.4	DENND2D
1	88500001	88540000	0.675613	0.127006	rna-XM_012178375.4	CEPT1
1	88500001	88540000	0.675613	0.127006	rna-XM_012178381.4	CEPT1
1	88500001	88540000	0.675613	0.127006	rna-XM_027972955.2	DENND2D
1	88500001	88540000	0.675613	0.127006	rna-XM_027972960.2	DENND2D
1	88500001	88540000	0.675613	0.127006	rna-XM_042252224.1	CEPT1
1	88500001	88540000	0.675613	0.127006	rna-XM_042252225.1	CEPT1
13	64000001	64040000	0.674926	0.0775983	rna-XM_012189096.4	PIGU
13	64000001	64040000	0.674926	0.0775983	rna-XM_027977104.2	PIGU
6	33940001	33980000	0.669959	0.115703	rna-XM_027970872.2	CCSER1
6	33940001	33980000	0.669959	0.115703	rna-XM_042251242.1	CCSER1
22	9060001	9100000	0.665563	0.116742	rna-XM_027960364.2	PAPSS2
22	9060001	9100000	0.665563	0.116742	rna-XM_042238674.1	PAPSS2
X	63560001	63600000	0.664697	0.0923512	rna-XM_015104932.3	TEX11
15	55120001	55160000	0.663938	0.177065	rna-XM_004016342.5	ACER3
3	154100001	154140000	0.663043	0.126582	rna-XM_027967479.2	HMGA2
13	51420001	51460000	0.661217	0.0877935	rna-XM_027976837.2	ATRN
13	51420001	51460000	0.661217	0.0877935	rna-XM_027976838.2	ATRN
13	51420001	51460000	0.661217	0.0877935	rna-XM_042229777.1	ATRN
13	51420001	51460000	0.661217	0.0877935	rna-XM_042229779.1	ATRN
X	80200001	80240000	0.659302	0.133802	rna-XM_027963279.2	MECP2
10	83660001	83700000	0.658427	0.07075	rna-XM_042255055.1	MYO16
4	40080001	40120000	0.658404	0.0799209	rna-XM_027968542.2	CACNA2D1
4	40080001	40120000	0.658404	0.0799209	rna-XM_027968544.2	CACNA2D1
4	40080001	40120000	0.658404	0.0799209	rna-XM_027968548.2	CACNA2D1
4	40080001	40120000	0.658404	0.0799209	rna-XM_027968551.2	CACNA2D1
4	40080001	40120000	0.658404	0.0799209	rna-XM_027968552.2	CACNA2D1
4	40080001	40120000	0.658404	0.0799209	rna-XM_027968553.2	CACNA2D1
4	40080001	40120000	0.658404	0.0799209	rna-XM_042248470.1	CACNA2D1
4	40080001	40120000	0.658404	0.0799209	rna-XM_042248471.1	CACNA2D1
X	63780001	63820000	0.651248	0.0522067	rna-XM_012106873.4	FOXO4
X	63780001	63820000	0.651248	0.0522067	rna-XM_027962870.2	SNX12
7	72220001	72260000	0.651227	0.0521297	rna-XM_042252588.1	SYT16
2	39340001	39380000	0.650384	0.131303	rna-XM_015093087.3	PPP2R2A
2	39340001	39380000	0.650384	0.131303	rna-XM_042243121.1	PPP2R2A
13	63960001	64000000	0.650346	0.110299	rna-XM_012189096.4	PIGU
13	63960001	64000000	0.650346	0.110299	rna-XM_027977104.2	PIGU
X	100600001	100640000	0.648225	0.0746785	rna-XM_027962855.2	PHF6
X	100600001	100640000	0.648225	0.0746785	rna-XM_027962857.2	PHF6
X	100600001	100640000	0.648225	0.0746785	rna-XM_042242496.1	PHF6
X	100600001	100640000	0.648225	0.0746785	rna-XM_042242497.1	PHF6
8	82360001	82400000	0.645675	0.105776	rna-XM_027972620.2	SYNJ2
8	82360001	82400000	0.645675	0.105776	rna-XM_042253669.1	SYNJ2
8	82360001	82400000	0.645675	0.105776	rna-XM_042253670.1	SYNJ2
8	82360001	82400000	0.645675	0.105776	rna-XM_042253671.1	SYNJ2
8	82360001	82400000	0.645675	0.105776	rna-XM_042253672.1	SYNJ2
13	15700001	15740000	0.644426	0.050343	rna-XM_027976528.2	USP6NL
13	15700001	15740000	0.644426	0.050343	rna-XM_027976529.2	USP6NL
2	178020001	178060000	0.642591	0.0687149	rna-XM_015092911.3	NCKAP5
2	178020001	178060000	0.642591	0.0687149	rna-XM_042244934.1	NCKAP5
2	178020001	178060000	0.642591	0.0687149	rna-XM_042244935.1	NCKAP5
2	178020001	178060000	0.642591	0.0687149	rna-XM_042244936.1	NCKAP5
2	178020001	178060000	0.642591	0.0687149	rna-XM_042244937.1	NCKAP5
2	178020001	178060000	0.642591	0.0687149	rna-XM_042244938.1	NCKAP5
3	154120001	154160000	0.639994	0.116588	rna-XM_027967479.2	HMGA2
4	29620001	29660000	0.63995	0.0979845	rna-XM_042248432.1	TMEM196
4	29620001	29660000	0.63995	0.0979845	rna-XM_042248433.1	TMEM196
17	64280001	64320000	0.639702	0.0842702	rna-XM_015101685.3	SSH1
5	17000001	17040000	0.638089	0.0743435	rna-XM_027969831.2	KDM4B
5	17000001	17040000	0.638089	0.0743435	rna-XM_027969833.2	KDM4B
5	17000001	17040000	0.638089	0.0743435	rna-XM_042250113.1	KDM4B
19	16200001	16240000	0.637327	0.053239	rna-XM_004018258.5	TCAIM
19	16200001	16240000	0.637327	0.053239	rna-XM_012099468.4	TCAIM
19	16200001	16240000	0.637327	0.053239	rna-XM_042235916.1	TOPAZ1
19	16200001	16240000	0.637327	0.053239	rna-XM_042235917.1	TCAIM
X	63440001	63480000	0.633491	0.131353	rna-XM_015104932.3	TEX11
3	176840001	176880000	0.625927	0.0579009	rna-XM_027967692.2	SYN3
3	176840001	176880000	0.625927	0.0579009	rna-XM_042247181.1	SYN3
3	176840001	176880000	0.625927	0.0579009	rna-XM_042247182.1	SYN3
13	51400001	51440000	0.625623	0.0611851	rna-XM_027976837.2	ATRN
13	51400001	51440000	0.625623	0.0611851	rna-XM_027976838.2	ATRN
13	51400001	51440000	0.625623	0.0611851	rna-XM_042229777.1	ATRN
13	51400001	51440000	0.625623	0.0611851	rna-XM_042229779.1	ATRN
12	40680001	40720000	0.62468	0.0517819	rna-XM_012187296.3	VPS13D
12	40680001	40720000	0.62468	0.0517819	rna-XM_042257228.1	VPS13D
12	40680001	40720000	0.62468	0.0517819	rna-XM_042257229.1	VPS13D
12	40680001	40720000	0.62468	0.0517819	rna-XM_042257230.1	VPS13D
12	40680001	40720000	0.62468	0.0517819	rna-XM_042257231.1	VPS13D
12	40680001	40720000	0.62468	0.0517819	rna-XM_042257232.1	VPS13D
12	40680001	40720000	0.62468	0.0517819	rna-XM_042257233.1	VPS13D
12	40680001	40720000	0.62468	0.0517819	rna-XM_042257234.1	VPS13D
12	40680001	40720000	0.62468	0.0517819	rna-XM_042257235.1	VPS13D
3	41860001	41900000	0.622603	0.120171	rna-XM_012168162.4	MEIS1
3	41860001	41900000	0.622603	0.120171	rna-XM_027966688.2	MEIS1
3	41860001	41900000	0.622603	0.120171	rna-XM_027966689.2	MEIS1
3	41860001	41900000	0.622603	0.120171	rna-XM_042245978.1	MEIS1
3	41860001	41900000	0.622603	0.120171	rna-XM_042245979.1	MEIS1
2	39360001	39400000	0.622592	0.131552	rna-XM_015093087.3	PPP2R2A
2	39360001	39400000	0.622592	0.131552	rna-XM_042243121.1	PPP2R2A
X	14340001	14380000	0.621957	0.0570049	rna-XM_004021935.5	GRPR
2	118380001	118420000	0.620342	0.0572341	rna-XM_027964681.2	BIN1
2	118380001	118420000	0.620342	0.0572341	rna-XM_027964682.2	BIN1
2	118380001	118420000	0.620342	0.0572341	rna-XM_027964683.2	BIN1
2	118380001	118420000	0.620342	0.0572341	rna-XM_027964684.2	BIN1
2	118380001	118420000	0.620342	0.0572341	rna-XM_027964686.2	BIN1
2	118380001	118420000	0.620342	0.0572341	rna-XM_027964687.2	BIN1
2	118380001	118420000	0.620342	0.0572341	rna-XM_027964688.2	BIN1
2	118380001	118420000	0.620342	0.0572341	rna-XM_027964689.2	BIN1
2	118380001	118420000	0.620342	0.0572341	rna-XM_027964690.2	BIN1
2	118380001	118420000	0.620342	0.0572341	rna-XM_027964691.2	BIN1
2	118380001	118420000	0.620342	0.0572341	rna-XM_027964692.2	BIN1
2	118380001	118420000	0.620342	0.0572341	rna-XM_027964693.2	BIN1
2	118380001	118420000	0.620342	0.0572341	rna-XM_027964694.2	BIN1
2	118380001	118420000	0.620342	0.0572341	rna-XM_027964695.2	BIN1
2	118380001	118420000	0.620342	0.0572341	rna-XM_027964696.2	BIN1
2	118380001	118420000	0.620342	0.0572341	rna-XM_027964697.2	BIN1
2	118380001	118420000	0.620342	0.0572341	rna-XM_027964698.2	BIN1
2	118380001	118420000	0.620342	0.0572341	rna-XM_027964699.2	BIN1
2	118380001	118420000	0.620342	0.0572341	rna-XM_027964700.2	BIN1
2	118380001	118420000	0.620342	0.0572341	rna-XM_027964701.2	BIN1
2	118380001	118420000	0.620342	0.0572341	rna-XM_027964702.2	BIN1
2	118380001	118420000	0.620342	0.0572341	rna-XM_027964703.2	BIN1
2	118380001	118420000	0.620342	0.0572341	rna-XM_042243608.1	BIN1
7	78100001	78140000	0.620111	0.06485	rna-XM_015097134.3	RAD51B
7	78100001	78140000	0.620111	0.06485	rna-XM_027971941.2	RAD51B
7	78100001	78140000	0.620111	0.06485	rna-XM_027971942.2	RAD51B
7	78100001	78140000	0.620111	0.06485	rna-XM_042252664.1	RAD51B
7	78100001	78140000	0.620111	0.06485	rna-XM_042252666.1	RAD51B
7	78100001	78140000	0.620111	0.06485	rna-XM_042252667.1	RAD51B
X	23120001	23160000	0.619291	0.0672748	rna-XM_012106423.4	POLA1
X	23120001	23160000	0.619291	0.0672748	rna-XM_042242229.1	POLA1
4	103660001	103700000	0.619215	0.050094	rna-XM_015095400.3	TRIM24
4	103660001	103700000	0.619215	0.050094	rna-XM_027968853.2	TRIM24
4	103660001	103700000	0.619215	0.050094	rna-XM_027968854.2	TRIM24
15	55140001	55180000	0.615407	0.173469	rna-XM_004016342.5	ACER3
13	17480001	17520000	0.614083	0.0611822	rna-XM_015099546.3	CCNY
4	69860001	69900000	0.611664	0.0595983	rna-XM_012176896.4	TAX1BP1
4	69860001	69900000	0.611664	0.0595983	rna-XM_015095333.3	JAZF1
4	69860001	69900000	0.611664	0.0595983	rna-XM_042248641.1	TAX1BP1
12	40700001	40740000	0.610009	0.0578247	rna-XM_012187296.3	VPS13D
12	40700001	40740000	0.610009	0.0578247	rna-XM_042257228.1	VPS13D
12	40700001	40740000	0.610009	0.0578247	rna-XM_042257229.1	VPS13D
12	40700001	40740000	0.610009	0.0578247	rna-XM_042257230.1	VPS13D
12	40700001	40740000	0.610009	0.0578247	rna-XM_042257231.1	VPS13D
12	40700001	40740000	0.610009	0.0578247	rna-XM_042257232.1	VPS13D
12	40700001	40740000	0.610009	0.0578247	rna-XM_042257233.1	VPS13D
12	40700001	40740000	0.610009	0.0578247	rna-XM_042257234.1	VPS13D
X	100560001	100600000	0.606291	0.0602604	rna-XM_027962855.2	PHF6
X	100560001	100600000	0.606291	0.0602604	rna-XM_027962857.2	PHF6
X	100560001	100600000	0.606291	0.0602604	rna-XM_042242496.1	PHF6
X	100560001	100600000	0.606291	0.0602604	rna-XM_042242497.1	PHF6
7	9720001	9760000	0.603883	0.0622391	rna-XM_027971485.2	LHFPL2
7	9720001	9760000	0.603883	0.0622391	rna-XM_027971486.2	LHFPL2
7	9720001	9760000	0.603883	0.0622391	rna-XM_027971487.2	LHFPL2
7	9720001	9760000	0.603883	0.0622391	rna-XM_042252008.1	LHFPL2
7	9720001	9760000	0.603883	0.0622391	rna-XM_042252009.1	LHFPL2
7	9720001	9760000	0.603883	0.0622391	rna-XM_042252010.1	LHFPL2
7	9720001	9760000	0.603883	0.0622391	rna-XM_042252011.1	LHFPL2
7	9720001	9760000	0.603883	0.0622391	rna-XM_042252012.1	LHFPL2
7	9720001	9760000	0.603883	0.0622391	rna-XM_042252013.1	LHFPL2
7	9720001	9760000	0.603883	0.0622391	rna-XM_042252014.1	LHFPL2
X	119660001	119700000	0.603642	0.0548928	rna-XM_012107504.3	IL13RA2
15	41520001	41560000	0.601699	0.0551842	rna-XM_027979393.2	ZBED5
15	41520001	41560000	0.601699	0.0551842	rna-XM_027979394.2	ZBED5
15	41520001	41560000	0.601699	0.0551842	rna-XM_042233058.1	ZBED5
15	41520001	41560000	0.601699	0.0551842	rna-XM_042233059.1	ZBED5
14	55680001	55720000	0.599109	0.0592884	rna-NM_001123403.1	FCGRT
14	55680001	55720000	0.599109	0.0592884	rna-XM_004015373.4	RCN3
14	55680001	55720000	0.599109	0.0592884	rna-XM_027977361.2	FCGRT
14	55680001	55720000	0.599109	0.0592884	rna-XM_042230688.1	FCGRT
4	69840001	69880000	0.598164	0.0760576	rna-XM_015095333.3	JAZF1
13	17460001	17500000	0.596972	0.0620392	rna-XM_015099546.3	CCNY
5	47140001	47180000	0.596543	0.116013	rna-XM_042250915.1	FAM13B
5	47140001	47180000	0.596543	0.116013	rna-XM_042250916.1	FAM13B
9	41020001	41060000	0.594341	0.0854398	rna-NM_001198882.1	TTPA
9	41020001	41060000	0.594341	0.0854398	rna-XM_042253800.1	TTPA
1	23120001	23160000	0.591105	0.098809	rna-XM_027969878.2	LOC101115174
5	58940001	58980000	0.590332	0.0698509	rna-XM_004008966.5	PDE6A
5	58940001	58980000	0.590332	0.0698509	rna-XM_015096136.3	PDE6A
5	58940001	58980000	0.590332	0.0698509	rna-XM_027970394.2	PPARGC1B
5	58940001	58980000	0.590332	0.0698509	rna-XM_027970395.2	PPARGC1B
X	23160001	23200000	0.589106	0.055848	rna-XM_012106423.4	POLA1
X	23160001	23200000	0.589106	0.055848	rna-XM_042242229.1	POLA1
7	90520001	90560000	0.588854	0.0602061	rna-NM_001009410.1	TSHR
9	56980001	57020000	0.587683	0.0732233	rna-XM_004011760.5	ZNF704
9	56980001	57020000	0.587683	0.0732233	rna-XM_027973082.2	ZNF704
X	23180001	23220000	0.586721	0.0652531	rna-XM_012106423.4	POLA1
X	23180001	23220000	0.586721	0.0652531	rna-XM_042242229.1	POLA1
16	31300001	31340000	0.58485	0.0509332	rna-XM_004017007.5	NNT
16	31300001	31340000	0.58485	0.0509332	rna-XM_012096964.4	NNT
16	31300001	31340000	0.58485	0.0509332	rna-XM_012096965.4	NNT
16	31300001	31340000	0.58485	0.0509332	rna-XM_015101305.3	NNT
16	31300001	31340000	0.58485	0.0509332	rna-XM_042233801.1	NNT
1	190800001	190840000	0.580735	0.0569749	rna-XM_004002992.4	OSBPL11
1	190800001	190840000	0.580735	0.0569749	rna-XM_042232591.1	OSBPL11
24	22800001	22840000	0.578796	0.0524403	rna-XM_027961152.2	TNRC6A
24	41740001	41780000	0.577466	0.0725081	rna-XM_027961251.2	TMEM184A
24	41740001	41780000	0.577466	0.0725081	rna-XM_042240172.1	TMEM184A
24	41740001	41780000	0.577466	0.0725081	rna-XM_042240173.1	TMEM184A
24	41740001	41780000	0.577466	0.0725081	rna-XM_042240174.1	TMEM184A
24	41740001	41780000	0.577466	0.0725081	rna-XM_042240175.1	TMEM184A
24	41740001	41780000	0.577466	0.0725081	rna-XM_042240176.1	TMEM184A
24	41740001	41780000	0.577466	0.0725081	rna-XM_042240177.1	TMEM184A
24	41740001	41780000	0.577466	0.0725081	rna-XM_042240178.1	TMEM184A
7	83660001	83700000	0.575128	0.118536	rna-XM_015097179.3	VSX2
13	17440001	17480000	0.572884	0.0755989	rna-XM_015099546.3	CCNY
2	123740001	123780000	0.571182	0.053574	rna-XM_027964787.1	FSIP2
13	15680001	15720000	0.570926	0.0546947	rna-XM_027976528.2	USP6NL
13	15680001	15720000	0.570926	0.0546947	rna-XM_027976529.2	USP6NL
4	70060001	70100000	0.570316	0.084818	rna-XM_027968653.2	HIBADH
8	26320001	26360000	0.570257	0.0637106	rna-XM_027972360.2	REV3L
8	26320001	26360000	0.570257	0.0637106	rna-XM_027972361.2	REV3L
8	26320001	26360000	0.570257	0.0637106	rna-XM_027972362.2	REV3L
8	26320001	26360000	0.570257	0.0637106	rna-XM_027972363.2	REV3L
8	26320001	26360000	0.570257	0.0637106	rna-XM_042253313.1	REV3L
23	61920001	61960000	0.569952	0.0759794	rna-XM_027961076.2	KDSR
23	61920001	61960000	0.569952	0.0759794	rna-XM_042239150.1	KDSR
23	61920001	61960000	0.569952	0.0759794	rna-XM_042239151.1	KDSR
16	31260001	31300000	0.566822	0.0518137	rna-XM_004017007.5	NNT
16	31260001	31300000	0.566822	0.0518137	rna-XM_012096964.4	NNT
16	31260001	31300000	0.566822	0.0518137	rna-XM_012096965.4	NNT
16	31260001	31300000	0.566822	0.0518137	rna-XM_015101305.3	NNT
16	31260001	31300000	0.566822	0.0518137	rna-XM_042233801.1	NNT
8	73240001	73280000	0.558954	0.064301	rna-XM_027972539.2	UST
8	73240001	73280000	0.558954	0.064301	rna-XM_042253586.1	UST
24	36680001	36720000	0.558179	0.0945313	rna-XM_027961694.2	LOC105604792
9	41040001	41080000	0.557516	0.0597646	rna-NM_001198882.1	TTPA
9	41040001	41080000	0.557516	0.0597646	rna-XM_042253800.1	TTPA
18	7240001	7280000	0.556933	0.0744997	rna-XM_027957015.2	IGF1R
12	64520001	64560000	0.556811	0.177033	rna-XM_004013865.4	COLGALT2
12	64520001	64560000	0.556811	0.177033	rna-XM_027975952.2	TSEN15
3	154080001	154120000	0.556343	0.105285	rna-XM_027967479.2	HMGA2
3	184280001	184320000	0.556094	0.0763054	rna-XM_012175077.4	CAPRIN2
3	184280001	184320000	0.556094	0.0763054	rna-XM_012175078.4	CAPRIN2
3	184280001	184320000	0.556094	0.0763054	rna-XM_012175086.4	CAPRIN2
3	184280001	184320000	0.556094	0.0763054	rna-XM_042247301.1	CAPRIN2
3	184280001	184320000	0.556094	0.0763054	rna-XM_042247302.1	CAPRIN2
3	184280001	184320000	0.556094	0.0763054	rna-XM_042247303.1	CAPRIN2
3	184280001	184320000	0.556094	0.0763054	rna-XM_042247304.1	CAPRIN2
3	184280001	184320000	0.556094	0.0763054	rna-XM_042247305.1	CAPRIN2
3	184280001	184320000	0.556094	0.0763054	rna-XM_042247306.1	CAPRIN2
3	184280001	184320000	0.556094	0.0763054	rna-XM_042247307.1	CAPRIN2
3	184280001	184320000	0.556094	0.0763054	rna-XM_042247309.1	CAPRIN2
3	184280001	184320000	0.556094	0.0763054	rna-XM_042247310.1	CAPRIN2
3	184280001	184320000	0.556094	0.0763054	rna-XM_042247311.1	CAPRIN2
3	184280001	184320000	0.556094	0.0763054	rna-XM_042247312.1	CAPRIN2
3	184280001	184320000	0.556094	0.0763054	rna-XM_042247313.1	CAPRIN2
7	90500001	90540000	0.553907	0.0794171	rna-NM_001009410.1	TSHR
24	14100001	14140000	0.553169	0.0638646	rna-XM_004021177.5	LOC101109935
24	14100001	14140000	0.553169	0.0638646	rna-XM_012104137.4	LOC101109935
24	14100001	14140000	0.553169	0.0638646	rna-XM_042240576.1	LOC101109935
24	14100001	14140000	0.553169	0.0638646	rna-XM_042240577.1	LOC101109935
3	184340001	184380000	0.551747	0.150843	rna-XM_004006750.5	IPO8
3	184340001	184380000	0.551747	0.150843	rna-XM_012175077.4	CAPRIN2
3	184340001	184380000	0.551747	0.150843	rna-XM_012175078.4	CAPRIN2
3	184340001	184380000	0.551747	0.150843	rna-XM_012175086.4	CAPRIN2
3	184340001	184380000	0.551747	0.150843	rna-XM_042247301.1	CAPRIN2
3	184340001	184380000	0.551747	0.150843	rna-XM_042247302.1	CAPRIN2
3	184340001	184380000	0.551747	0.150843	rna-XM_042247303.1	CAPRIN2
3	184340001	184380000	0.551747	0.150843	rna-XM_042247304.1	CAPRIN2
3	184340001	184380000	0.551747	0.150843	rna-XM_042247305.1	CAPRIN2
3	184340001	184380000	0.551747	0.150843	rna-XM_042247306.1	CAPRIN2
3	184340001	184380000	0.551747	0.150843	rna-XM_042247307.1	CAPRIN2
3	184340001	184380000	0.551747	0.150843	rna-XM_042247309.1	CAPRIN2
3	184340001	184380000	0.551747	0.150843	rna-XM_042247310.1	CAPRIN2
3	184340001	184380000	0.551747	0.150843	rna-XM_042247311.1	CAPRIN2
3	184340001	184380000	0.551747	0.150843	rna-XM_042247312.1	CAPRIN2
3	184340001	184380000	0.551747	0.150843	rna-XM_042247313.1	CAPRIN2
3	184340001	184380000	0.551747	0.150843	rna-XM_042247314.1	IPO8
16	66800001	66840000	0.551393	0.0581908	rna-XM_027980178.2	UBE2QL1
8	83780001	83820000	0.548684	0.0821425	rna-XM_004011436.5	TCP1
8	83780001	83820000	0.548684	0.0821425	rna-XM_004011437.5	MRPL18
8	83780001	83820000	0.548684	0.0821425	rna-XM_027972630.2	ACAT2
8	83780001	83820000	0.548684	0.0821425	rna-XM_027972631.2	PNLDC1
8	83780001	83820000	0.548684	0.0821425	rna-XM_042253691.1	MRPL18
8	83780001	83820000	0.548684	0.0821425	rna-XM_042253692.1	PNLDC1
3	194980001	195020000	0.546522	0.0702106	rna-XM_004007550.5	PDE3A
1	189000001	189040000	0.543827	0.0565592	rna-XM_012095872.3	MYLK
1	189000001	189040000	0.543827	0.0565592	rna-XM_027956489.2	MYLK
1	189000001	189040000	0.543827	0.0565592	rna-XM_042232305.1	MYLK
1	189000001	189040000	0.543827	0.0565592	rna-XM_042232310.1	MYLK
1	189000001	189040000	0.543827	0.0565592	rna-XM_042232315.1	MYLK
1	189000001	189040000	0.543827	0.0565592	rna-XM_042232316.1	MYLK
1	189020001	189060000	0.541988	0.0579909	rna-XM_012095872.3	MYLK
1	189020001	189060000	0.541988	0.0579909	rna-XM_027956489.2	MYLK
1	189020001	189060000	0.541988	0.0579909	rna-XM_042232305.1	MYLK
1	189020001	189060000	0.541988	0.0579909	rna-XM_042232310.1	MYLK
1	189020001	189060000	0.541988	0.0579909	rna-XM_042232315.1	MYLK
1	189020001	189060000	0.541988	0.0579909	rna-XM_042232316.1	MYLK
15	55100001	55140000	0.541763	0.15353	rna-XM_004016342.5	ACER3
7	83800001	83840000	0.540155	0.0976416	rna-XM_027972017.2	SYNDIG1L
7	83800001	83840000	0.540155	0.0976416	rna-XM_042252773.1	SYNDIG1L
7	83800001	83840000	0.540155	0.0976416	rna-XM_042252774.1	SYNDIG1L
7	21680001	21720000	0.540102	0.0555522	rna-XM_012180992.3	HAUS4
7	21680001	21720000	0.540102	0.0555522	rna-XM_015096884.3	HAUS4
7	21680001	21720000	0.540102	0.0555522	rna-XM_027971635.2	AJUBA
7	21680001	21720000	0.540102	0.0555522	rna-XM_027971643.2	HAUS4
7	21680001	21720000	0.540102	0.0555522	rna-XM_027971644.2	HAUS4
7	21680001	21720000	0.540102	0.0555522	rna-XM_042252969.1	HAUS4
2	174960001	175000000	0.540058	0.0768079	rna-XM_004004727.5	MCM6
3	176860001	176900000	0.539503	0.0767255	rna-XM_027967692.2	SYN3
3	176860001	176900000	0.539503	0.0767255	rna-XM_042247181.1	SYN3
3	176860001	176900000	0.539503	0.0767255	rna-XM_042247182.1	SYN3
4	70020001	70060000	0.539302	0.115107	rna-XM_027968653.2	HIBADH
X	63420001	63460000	0.538241	0.124432	rna-XM_015104932.3	TEX11
4	25680001	25720000	0.537524	0.0734853	rna-XM_027968498.2	CRPPA
X	23200001	23240000	0.537129	0.0638916	rna-XM_012106423.4	POLA1
X	23200001	23240000	0.537129	0.0638916	rna-XM_042242229.1	POLA1
6	29680001	29720000	0.536766	0.0695596	rna-XM_042251227.1	UNC5C
6	29680001	29720000	0.536766	0.0695596	rna-XM_042251228.1	UNC5C
3	78760001	78800000	0.536434	0.103363	rna-XM_004005979.4	SRBD1
3	78760001	78800000	0.536434	0.103363	rna-XM_012172342.3	SRBD1
3	78760001	78800000	0.536434	0.103363	rna-XM_027966882.2	SRBD1
13	15660001	15700000	0.534947	0.0516272	rna-XM_027976528.2	USP6NL
13	15660001	15700000	0.534947	0.0516272	rna-XM_027976529.2	USP6NL
7	9160001	9200000	0.5322	0.0948952	rna-XM_027971481.2	AP3B1
1	240240001	240280000	0.531805	0.0625423	rna-NM_001009744.1	AGTR1
1	240240001	240280000	0.531805	0.0625423	rna-XM_042245778.1	AGTR1
10	25840001	25880000	0.531795	0.0733462	rna-XM_012184573.4	DCLK1
10	25840001	25880000	0.531795	0.0733462	rna-XM_012184574.4	DCLK1
10	25840001	25880000	0.531795	0.0733462	rna-XM_012184576.4	DCLK1
10	25840001	25880000	0.531795	0.0733462	rna-XM_042255148.1	DCLK1
11	14860001	14900000	0.529395	0.0606469	rna-XM_004012466.5	CCT6B
11	14860001	14900000	0.529395	0.0606469	rna-XM_042255421.1	CCT6B
11	14860001	14900000	0.529395	0.0606469	rna-XM_042255422.1	CCT6B
5	95700001	95740000	0.526816	0.0966586	rna-XM_027970529.2	CHD1
5	95700001	95740000	0.526816	0.0966586	rna-XM_027970530.2	CHD1
5	95700001	95740000	0.526816	0.0966586	rna-XM_027970531.2	CHD1
13	63560001	63600000	0.526057	0.0598618	rna-NM_001134303.1	ASIP
13	63560001	63600000	0.526057	0.0598618	rna-XM_042229571.1	ASIP
13	63560001	63600000	0.526057	0.0598618	rna-XM_042229572.1	ASIP
13	63560001	63600000	0.526057	0.0598618	rna-XM_042229573.1	ASIP
13	63560001	63600000	0.526057	0.0598618	rna-XM_042229574.1	ASIP
13	63560001	63600000	0.526057	0.0598618	rna-XM_042229575.1	ASIP
13	63560001	63600000	0.526057	0.0598618	rna-XM_042229576.1	ASIP
13	63560001	63600000	0.526057	0.0598618	rna-XM_042229577.1	ASIP
13	63560001	63600000	0.526057	0.0598618	rna-XM_042229578.1	ASIP
13	63560001	63600000	0.526057	0.0598618	rna-XM_042229579.1	ASIP
13	63560001	63600000	0.526057	0.0598618	rna-XM_042229581.1	ASIP
13	63560001	63600000	0.526057	0.0598618	rna-XM_042229582.1	ASIP
13	63560001	63600000	0.526057	0.0598618	rna-XM_042229583.1	ASIP
13	63560001	63600000	0.526057	0.0598618	rna-XM_042229584.1	ASIP
13	63560001	63600000	0.526057	0.0598618	rna-XM_042229585.1	ASIP
13	63560001	63600000	0.526057	0.0598618	rna-XM_042229586.1	ASIP
13	63560001	63600000	0.526057	0.0598618	rna-XM_042229587.1	ASIP
13	63560001	63600000	0.526057	0.0598618	rna-XM_042229588.1	ASIP
13	63560001	63600000	0.526057	0.0598618	rna-XM_042230030.1	LOC121816206
13	17420001	17460000	0.52281	0.058821	rna-XM_015099546.3	CCNY
13	17420001	17460000	0.52281	0.058821	rna-XM_042230385.1	LOC121816286
11	30160001	30200000	0.521538	0.0534195	rna-XM_027974876.2	DNAH9
11	30160001	30200000	0.521538	0.0534195	rna-XM_042255676.1	DNAH9
3	70280001	70320000	0.518831	0.083399	rna-XM_004005954.4	ASB3
3	70280001	70320000	0.518831	0.083399	rna-XM_027966832.2	ASB3
3	70280001	70320000	0.518831	0.083399	rna-XM_042246168.1	ASB3
3	70280001	70320000	0.518831	0.083399	rna-XM_042246169.1	ASB3
3	70280001	70320000	0.518831	0.083399	rna-XM_042246170.1	ASB3
13	19320001	19360000	0.518742	0.104294	rna-NM_001113770.1	ITGB1
13	19320001	19360000	0.518742	0.104294	rna-XM_027976359.2	ITGB1
13	19320001	19360000	0.518742	0.104294	rna-XM_027976360.2	ITGB1
13	19320001	19360000	0.518742	0.104294	rna-XM_042229604.1	ITGB1
13	19320001	19360000	0.518742	0.104294	rna-XM_042229605.1	ITGB1
13	19320001	19360000	0.518742	0.104294	rna-XM_042229606.1	ITGB1
13	19320001	19360000	0.518742	0.104294	rna-XM_042229607.1	ITGB1
3	223000001	223040000	0.518183	0.112299	rna-XM_027968225.2	TBC1D22A
3	223000001	223040000	0.518183	0.112299	rna-XM_042247897.1	TBC1D22A
3	223000001	223040000	0.518183	0.112299	rna-XM_042247898.1	TBC1D22A
2	60360001	60400000	0.518043	0.061009	rna-XM_015093178.3	RFK
20	12220001	12260000	0.514929	0.0566816	rna-XM_027958482.2	BTBD9
20	12220001	12260000	0.514929	0.0566816	rna-XM_042237502.1	BTBD9
20	12220001	12260000	0.514929	0.0566816	rna-XM_042237503.1	BTBD9
20	12220001	12260000	0.514929	0.0566816	rna-XM_042237504.1	BTBD9
3	78740001	78780000	0.514249	0.0958764	rna-XM_004005979.4	SRBD1
3	78740001	78780000	0.514249	0.0958764	rna-XM_012172342.3	SRBD1
3	78740001	78780000	0.514249	0.0958764	rna-XM_027966882.2	SRBD1
22	16160001	16200000	0.513315	0.0537064	rna-XM_042239081.1	LOC101105314
6	45180001	45220000	0.510383	0.0505909	rna-XM_004009744.5	LGI2
5	42240001	42280000	0.509223	0.0505237	rna-XM_004008795.5	HSPA4
13	17560001	17600000	0.508676	0.0896978	rna-NM_001104935.1	CREM
13	17560001	17600000	0.508676	0.0896978	rna-XM_012188038.4	CREM
13	17560001	17600000	0.508676	0.0896978	rna-XM_012188040.4	CREM
13	17560001	17600000	0.508676	0.0896978	rna-XM_012188041.4	CREM
13	17560001	17600000	0.508676	0.0896978	rna-XM_012188049.3	CREM
13	17560001	17600000	0.508676	0.0896978	rna-XM_027976340.2	CREM
13	17560001	17600000	0.508676	0.0896978	rna-XM_027976343.2	CREM
13	17560001	17600000	0.508676	0.0896978	rna-XM_027976345.2	CREM
13	17560001	17600000	0.508676	0.0896978	rna-XM_027976346.2	CREM
13	17560001	17600000	0.508676	0.0896978	rna-XM_027976347.2	CREM
13	17560001	17600000	0.508676	0.0896978	rna-XM_042229555.1	CREM
13	17560001	17600000	0.508676	0.0896978	rna-XM_042229556.1	CREM
13	17560001	17600000	0.508676	0.0896978	rna-XM_042229557.1	CREM
13	17560001	17600000	0.508676	0.0896978	rna-XM_042229558.1	CREM
13	17560001	17600000	0.508676	0.0896978	rna-XM_042229559.1	CREM
13	17560001	17600000	0.508676	0.0896978	rna-XM_042229561.1	CREM
13	17560001	17600000	0.508676	0.0896978	rna-XM_042229562.1	CREM
13	17560001	17600000	0.508676	0.0896978	rna-XM_042229563.1	CREM
13	17560001	17600000	0.508676	0.0896978	rna-XM_042229564.1	CREM
13	17560001	17600000	0.508676	0.0896978	rna-XM_042229565.1	CREM
13	17560001	17600000	0.508676	0.0896978	rna-XM_042229566.1	CREM
13	17560001	17600000	0.508676	0.0896978	rna-XM_042229567.1	CREM
13	17560001	17600000	0.508676	0.0896978	rna-XM_042229568.1	CREM
13	62040001	62080000	0.508505	0.085713	rna-XM_027976446.1	BPIFB4
10	19120001	19160000	0.504871	0.0509611	rna-XM_004012072.5	FNDC3A
10	19120001	19160000	0.504871	0.0509611	rna-XM_004012073.5	FNDC3A
10	19120001	19160000	0.504871	0.0509611	rna-XM_027973564.2	FNDC3A
10	19120001	19160000	0.504871	0.0509611	rna-XM_027973566.2	FNDC3A
10	19120001	19160000	0.504871	0.0509611	rna-XM_042254706.1	FNDC3A
10	19120001	19160000	0.504871	0.0509611	rna-XM_042254707.1	FNDC3A
10	19120001	19160000	0.504871	0.0509611	rna-XM_042254708.1	FNDC3A
10	19120001	19160000	0.504871	0.0509611	rna-XM_042254710.1	FNDC3A
24	36060001	36100000	0.504776	0.0643819	rna-XM_042239952.1	LOC101122753
3	180220001	180260000	0.504684	0.0735451	rna-XM_042247224.1	LOC101104893
3	180220001	180260000	0.504684	0.0735451	rna-XM_042247226.1	LOC101104893
3	180220001	180260000	0.504684	0.0735451	rna-XM_042247231.1	LOC101109077
3	180220001	180260000	0.504684	0.0735451	rna-XM_042247232.1	LOC101109077
7	83760001	83800000	0.504175	0.134608	rna-XM_027972017.2	SYNDIG1L
7	83760001	83800000	0.504175	0.134608	rna-XM_042252772.1	SYNDIG1L
7	83760001	83800000	0.504175	0.134608	rna-XM_042252773.1	SYNDIG1L
7	83760001	83800000	0.504175	0.134608	rna-XM_042252774.1	SYNDIG1L
9	56960001	57000000	0.503958	0.0807859	rna-XM_004011760.5	ZNF704
9	56960001	57000000	0.503958	0.0807859	rna-XM_027973082.2	ZNF704
3	205660001	205700000	0.503218	0.0975735	rna-XM_042247560.1	LOC101103227
4	70700001	70740000	0.499153	0.13677	rna-XM_015095341.3	SKAP2
X	23140001	23180000	0.498956	0.0534777	rna-XM_012106423.4	POLA1
X	23140001	23180000	0.498956	0.0534777	rna-XM_042242229.1	POLA1
2	178040001	178080000	0.498224	0.0548802	rna-XM_015092911.3	NCKAP5
2	178040001	178080000	0.498224	0.0548802	rna-XM_042244934.1	NCKAP5
2	178040001	178080000	0.498224	0.0548802	rna-XM_042244935.1	NCKAP5
2	178040001	178080000	0.498224	0.0548802	rna-XM_042244936.1	NCKAP5
2	178040001	178080000	0.498224	0.0548802	rna-XM_042244937.1	NCKAP5
2	178040001	178080000	0.498224	0.0548802	rna-XM_042244938.1	NCKAP5
7	83780001	83820000	0.497606	0.106304	rna-XM_027972017.2	SYNDIG1L
7	83780001	83820000	0.497606	0.106304	rna-XM_042252772.1	SYNDIG1L
7	83780001	83820000	0.497606	0.106304	rna-XM_042252773.1	SYNDIG1L
7	83780001	83820000	0.497606	0.106304	rna-XM_042252774.1	SYNDIG1L
8	82340001	82380000	0.494952	0.0761405	rna-XM_027972620.2	SYNJ2
8	82340001	82380000	0.494952	0.0761405	rna-XM_042253669.1	SYNJ2
8	82340001	82380000	0.494952	0.0761405	rna-XM_042253670.1	SYNJ2
8	82340001	82380000	0.494952	0.0761405	rna-XM_042253671.1	SYNJ2
8	82340001	82380000	0.494952	0.0761405	rna-XM_042253672.1	SYNJ2
4	40060001	40100000	0.494063	0.0557743	rna-XM_027968542.2	CACNA2D1
4	40060001	40100000	0.494063	0.0557743	rna-XM_027968544.2	CACNA2D1
4	40060001	40100000	0.494063	0.0557743	rna-XM_027968548.2	CACNA2D1
4	40060001	40100000	0.494063	0.0557743	rna-XM_027968551.2	CACNA2D1
4	40060001	40100000	0.494063	0.0557743	rna-XM_027968552.2	CACNA2D1
4	40060001	40100000	0.494063	0.0557743	rna-XM_027968553.2	CACNA2D1
4	40060001	40100000	0.494063	0.0557743	rna-XM_042248470.1	CACNA2D1
4	40060001	40100000	0.494063	0.0557743	rna-XM_042248471.1	CACNA2D1
2	39320001	39360000	0.493547	0.111228	rna-XM_015093087.3	PPP2R2A
2	39320001	39360000	0.493547	0.111228	rna-XM_027964316.2	PPP2R2A
2	39320001	39360000	0.493547	0.111228	rna-XM_042243121.1	PPP2R2A
1	199220001	199260000	0.492833	0.104783	rna-XM_027957385.2	LOC101110107
1	199220001	199260000	0.492833	0.104783	rna-XM_042233284.1	LOC101110107
1	199220001	199260000	0.492833	0.104783	rna-XM_042233292.1	LOC101110107
5	38600001	38640000	0.492228	0.0584189	rna-XM_042250405.1	GCSAML
2	214980001	215020000	0.490082	0.0574034	rna-XM_012145231.4	IKZF2
2	214980001	215020000	0.490082	0.0574034	rna-XM_042244192.1	IKZF2
2	214980001	215020000	0.490082	0.0574034	rna-XM_042244193.1	IKZF2
2	214980001	215020000	0.490082	0.0574034	rna-XM_042244194.1	IKZF2
2	214980001	215020000	0.490082	0.0574034	rna-XM_042244195.1	IKZF2
2	214980001	215020000	0.490082	0.0574034	rna-XM_042244196.1	IKZF2
2	214980001	215020000	0.490082	0.0574034	rna-XM_042244197.1	IKZF2
2	214980001	215020000	0.490082	0.0574034	rna-XM_042244198.1	IKZF2
6	33960001	34000000	0.488529	0.105291	rna-XM_027970872.2	CCSER1
6	33960001	34000000	0.488529	0.105291	rna-XM_042251242.1	CCSER1
2	17680001	17720000	0.488058	0.0628351	rna-XM_027964155.2	SLC44A1
2	17680001	17720000	0.488058	0.0628351	rna-XM_042242937.1	SLC44A1
2	17680001	17720000	0.488058	0.0628351	rna-XM_042242938.1	SLC44A1
2	17680001	17720000	0.488058	0.0628351	rna-XM_042242939.1	SLC44A1
2	17680001	17720000	0.488058	0.0628351	rna-XM_042242940.1	SLC44A1
16	19540001	19580000	0.487842	0.0637747	rna-XM_042233628.1	PDE4D
16	19540001	19580000	0.487842	0.0637747	rna-XM_042233629.1	PDE4D
16	19540001	19580000	0.487842	0.0637747	rna-XM_042233630.1	PDE4D
6	45160001	45200000	0.486105	0.0572601	rna-XM_004009744.5	LGI2
8	26300001	26340000	0.486078	0.062396	rna-XM_027972360.2	REV3L
8	26300001	26340000	0.486078	0.062396	rna-XM_027972361.2	REV3L
8	26300001	26340000	0.486078	0.062396	rna-XM_027972362.2	REV3L
8	26300001	26340000	0.486078	0.062396	rna-XM_027972363.2	REV3L
8	26300001	26340000	0.486078	0.062396	rna-XM_042253313.1	REV3L
2	152180001	152220000	0.485581	0.0597809	rna-XM_027964938.2	ACVR1C
6	27280001	27320000	0.484363	0.0559962	rna-XM_027970734.1	STPG2
9	55260001	55300000	0.483101	0.121783	rna-XM_004011753.4	PKIA
9	55260001	55300000	0.483101	0.121783	rna-XM_012183901.4	PKIA
9	55260001	55300000	0.483101	0.121783	rna-XM_042254349.1	PKIA
9	55260001	55300000	0.483101	0.121783	rna-XM_042254350.1	PKIA
9	55260001	55300000	0.483101	0.121783	rna-XM_042254351.1	PKIA
9	55260001	55300000	0.483101	0.121783	rna-XM_042254352.1	PKIA
9	55260001	55300000	0.483101	0.121783	rna-XM_042254353.1	PKIA
20	12200001	12240000	0.481546	0.0511002	rna-XM_027958482.2	BTBD9
20	12200001	12240000	0.481546	0.0511002	rna-XM_042237502.1	BTBD9
20	12200001	12240000	0.481546	0.0511002	rna-XM_042237503.1	BTBD9
20	12200001	12240000	0.481546	0.0511002	rna-XM_042237504.1	BTBD9
23	61900001	61940000	0.480947	0.0874734	rna-XM_027961076.2	KDSR
23	61900001	61940000	0.480947	0.0874734	rna-XM_042239150.1	KDSR
23	61900001	61940000	0.480947	0.0874734	rna-XM_042239151.1	KDSR
X	79380001	79420000	0.48041	0.104759	rna-XM_042242333.1	LOC101118592
15	6080001	6120000	0.480287	0.0575431	rna-XM_012095320.4	BIRC3
15	6080001	6120000	0.480287	0.0575431	rna-XM_015100874.3	BIRC3
15	6080001	6120000	0.480287	0.0575431	rna-XM_042232849.1	BIRC3
18	29360001	29400000	0.475062	0.0574134	rna-XM_004017828.5	ISL2
X	63760001	63800000	0.474777	0.0502076	rna-XM_027962870.2	SNX12
2	9140001	9180000	0.474525	0.0536367	rna-XM_042242820.1	TMEM268
2	9140001	9180000	0.474525	0.0536367	rna-XM_042242821.1	TMEM268
2	9140001	9180000	0.474525	0.0536367	rna-XM_042242822.1	TMEM268
2	9140001	9180000	0.474525	0.0536367	rna-XM_042242823.1	TMEM268
2	9140001	9180000	0.474525	0.0536367	rna-XM_042242824.1	TMEM268
4	70440001	70480000	0.4735	0.165393	rna-XM_004007939.4	HOXA10
4	70440001	70480000	0.4735	0.165393	rna-XM_015095103.3	HOXA5
4	70440001	70480000	0.4735	0.165393	rna-XM_027968657.2	HOXA7
4	70440001	70480000	0.4735	0.165393	rna-XM_027968658.2	HOXA3
4	70440001	70480000	0.4735	0.165393	rna-XM_042248643.1	HOXA3
4	70440001	70480000	0.4735	0.165393	rna-XM_042248644.1	HOXA3
4	70440001	70480000	0.4735	0.165393	rna-XM_042248645.1	HOXA3
4	70440001	70480000	0.4735	0.165393	rna-XM_042248646.1	HOXA3
4	70440001	70480000	0.4735	0.165393	rna-XM_042248647.1	HOXA6
18	7220001	7260000	0.473245	0.0817158	rna-XM_027957015.2	IGF1R
X	64080001	64120000	0.472903	0.0938372	rna-XM_012106887.4	TAF1
X	64080001	64120000	0.472903	0.0938372	rna-XM_012106888.4	TAF1
X	64080001	64120000	0.472903	0.0938372	rna-XM_012106889.4	TAF1
X	64080001	64120000	0.472903	0.0938372	rna-XM_012106890.4	TAF1
X	64080001	64120000	0.472903	0.0938372	rna-XM_012106891.4	TAF1
X	64080001	64120000	0.472903	0.0938372	rna-XM_042242180.1	TAF1
X	64080001	64120000	0.472903	0.0938372	rna-XM_042242181.1	TAF1
X	64080001	64120000	0.472903	0.0938372	rna-XM_042242182.1	TAF1
X	64080001	64120000	0.472903	0.0938372	rna-XM_042242183.1	TAF1
4	70420001	70460000	0.472527	0.165588	rna-XM_004007939.4	HOXA10
4	70420001	70460000	0.472527	0.165588	rna-XM_027968654.2	HOXA13
13	17500001	17540000	0.471967	0.0612893	rna-XM_015099545.3	LOC105613289
13	17500001	17540000	0.471967	0.0612893	rna-XM_015099546.3	CCNY
13	17500001	17540000	0.471967	0.0612893	rna-XM_042230460.1	LOC105613289
2	39300001	39340000	0.469503	0.103021	rna-XM_015093087.3	PPP2R2A
2	39300001	39340000	0.469503	0.103021	rna-XM_027964316.2	PPP2R2A
2	39300001	39340000	0.469503	0.103021	rna-XM_042243121.1	PPP2R2A
16	31240001	31280000	0.469268	0.0727005	rna-XM_004017007.5	NNT
16	31240001	31280000	0.469268	0.0727005	rna-XM_012096964.4	NNT
16	31240001	31280000	0.469268	0.0727005	rna-XM_012096965.4	NNT
16	31240001	31280000	0.469268	0.0727005	rna-XM_015101305.3	NNT
16	31240001	31280000	0.469268	0.0727005	rna-XM_042233801.1	NNT
3	204660001	204700000	0.466952	0.0510716	rna-XM_004006863.5	MAGOHB
3	204660001	204700000	0.466952	0.0510716	rna-XM_012175354.4	MAGOHB
3	204660001	204700000	0.466952	0.0510716	rna-XM_027965849.2	LOC101116133
4	44260001	44300000	0.466714	0.0588289	rna-XM_042249305.1	MAGI2
9	41000001	41040000	0.465724	0.0693808	rna-NM_001198882.1	TTPA
9	41000001	41040000	0.465724	0.0693808	rna-XM_027972988.2	GGH
9	41000001	41040000	0.465724	0.0693808	rna-XM_042253800.1	TTPA
X	95600001	95640000	0.465274	0.0530143	rna-XM_027963683.2	ATP11C
X	95600001	95640000	0.465274	0.0530143	rna-XM_027963684.2	ATP11C
X	95600001	95640000	0.465274	0.0530143	rna-XM_027963685.2	ATP11C
X	95600001	95640000	0.465274	0.0530143	rna-XM_042242506.1	ATP11C
X	95600001	95640000	0.465274	0.0530143	rna-XM_042242507.1	ATP11C
X	95600001	95640000	0.465274	0.0530143	rna-XM_042242508.1	ATP11C
X	95600001	95640000	0.465274	0.0530143	rna-XM_042242509.1	ATP11C
X	95600001	95640000	0.465274	0.0530143	rna-XM_042242510.1	ATP11C
X	95600001	95640000	0.465274	0.0530143	rna-XM_042242511.1	ATP11C
1	122380001	122420000	0.464013	0.0643121	rna-XM_027978032.2	ITSN1
1	122380001	122420000	0.464013	0.0643121	rna-XM_027978041.2	ITSN1
1	122380001	122420000	0.464013	0.0643121	rna-XM_042229361.1	ITSN1
1	122380001	122420000	0.464013	0.0643121	rna-XM_042229364.1	ITSN1
1	122380001	122420000	0.464013	0.0643121	rna-XM_042229370.1	ITSN1
1	122380001	122420000	0.464013	0.0643121	rna-XM_042229374.1	ITSN1
1	122380001	122420000	0.464013	0.0643121	rna-XM_042229382.1	ITSN1
1	122380001	122420000	0.464013	0.0643121	rna-XM_042229391.1	ITSN1
1	122380001	122420000	0.464013	0.0643121	rna-XM_042229396.1	ITSN1
1	122380001	122420000	0.464013	0.0643121	rna-XM_042229399.1	ITSN1
1	122380001	122420000	0.464013	0.0643121	rna-XM_042229404.1	ITSN1
1	122380001	122420000	0.464013	0.0643121	rna-XM_042229411.1	ITSN1
12	64540001	64580000	0.461456	0.151476	rna-XM_027975952.2	TSEN15
12	63060001	63100000	0.459097	0.0889388	rna-XM_004013850.5	RNASEL
12	63060001	63100000	0.459097	0.0889388	rna-XM_004013851.5	RGS16
19	7260001	7300000	0.458521	0.11942	rna-XM_027957910.2	TRIM71
X	75500001	75540000	0.456698	0.0952298	rna-XM_027963036.2	HDX
1	198280001	198320000	0.453654	0.0606534	rna-XM_004003041.5	TP63
1	198280001	198320000	0.453654	0.0606534	rna-XM_004003042.5	TP63
1	198280001	198320000	0.453654	0.0606534	rna-XM_004003044.5	TP63
1	198280001	198320000	0.453654	0.0606534	rna-XM_027957355.2	TP63
1	198280001	198320000	0.453654	0.0606534	rna-XM_027957366.2	TP63
1	198280001	198320000	0.453654	0.0606534	rna-XM_042233231.1	TP63
3	184320001	184360000	0.4536	0.152392	rna-XM_012175077.4	CAPRIN2
3	184320001	184360000	0.4536	0.152392	rna-XM_012175078.4	CAPRIN2
3	184320001	184360000	0.4536	0.152392	rna-XM_012175086.4	CAPRIN2
3	184320001	184360000	0.4536	0.152392	rna-XM_042247301.1	CAPRIN2
3	184320001	184360000	0.4536	0.152392	rna-XM_042247302.1	CAPRIN2
3	184320001	184360000	0.4536	0.152392	rna-XM_042247303.1	CAPRIN2
3	184320001	184360000	0.4536	0.152392	rna-XM_042247304.1	CAPRIN2
3	184320001	184360000	0.4536	0.152392	rna-XM_042247305.1	CAPRIN2
3	184320001	184360000	0.4536	0.152392	rna-XM_042247306.1	CAPRIN2
3	184320001	184360000	0.4536	0.152392	rna-XM_042247307.1	CAPRIN2
3	184320001	184360000	0.4536	0.152392	rna-XM_042247309.1	CAPRIN2
3	184320001	184360000	0.4536	0.152392	rna-XM_042247310.1	CAPRIN2
3	184320001	184360000	0.4536	0.152392	rna-XM_042247311.1	CAPRIN2
3	184320001	184360000	0.4536	0.152392	rna-XM_042247312.1	CAPRIN2
3	184320001	184360000	0.4536	0.152392	rna-XM_042247313.1	CAPRIN2
10	25860001	25900000	0.452138	0.100169	rna-XM_012184573.4	DCLK1
10	25860001	25900000	0.452138	0.100169	rna-XM_012184574.4	DCLK1
10	25860001	25900000	0.452138	0.100169	rna-XM_012184576.4	DCLK1
10	25860001	25900000	0.452138	0.100169	rna-XM_042255148.1	DCLK1
6	72400001	72440000	0.451017	0.0572565	rna-XM_042251420.1	CRACD
10	75500001	75540000	0.449221	0.107749	rna-XM_004012219.5	LOC101111463
10	75500001	75540000	0.449221	0.107749	rna-XM_015098251.3	UBAC2
10	75500001	75540000	0.449221	0.107749	rna-XM_027973751.2	LOC101111463
11	22700001	22740000	0.444922	0.0602413	rna-XM_004012548.4	SERPINF2
11	22700001	22740000	0.444922	0.0602413	rna-XM_012185459.4	SERPINF2
11	22700001	22740000	0.444922	0.0602413	rna-XM_027975144.2	WDR81
11	22700001	22740000	0.444922	0.0602413	rna-XM_042255490.1	WDR81
11	22700001	22740000	0.444922	0.0602413	rna-XM_042255491.1	SERPINF2
11	22700001	22740000	0.444922	0.0602413	rna-XM_042255492.1	SERPINF2
11	22700001	22740000	0.444922	0.0602413	rna-XM_042255493.1	SERPINF2
4	70460001	70500000	0.44474	0.101621	rna-XM_015095103.3	HOXA5
4	70460001	70500000	0.44474	0.101621	rna-XM_027968657.2	HOXA7
4	70460001	70500000	0.44474	0.101621	rna-XM_027968658.2	HOXA3
4	70460001	70500000	0.44474	0.101621	rna-XM_042248643.1	HOXA3
4	70460001	70500000	0.44474	0.101621	rna-XM_042248644.1	HOXA3
4	70460001	70500000	0.44474	0.101621	rna-XM_042248645.1	HOXA3
4	70460001	70500000	0.44474	0.101621	rna-XM_042248646.1	HOXA3
4	70460001	70500000	0.44474	0.101621	rna-XM_042248647.1	HOXA6
3	70260001	70300000	0.443802	0.0930796	rna-XM_004005954.4	ASB3
3	70260001	70300000	0.443802	0.0930796	rna-XM_004005957.5	CHAC2
3	70260001	70300000	0.443802	0.0930796	rna-XM_012171675.4	CHAC2
3	70260001	70300000	0.443802	0.0930796	rna-XM_027966832.2	ASB3
3	70260001	70300000	0.443802	0.0930796	rna-XM_027966833.2	CHAC2
3	70260001	70300000	0.443802	0.0930796	rna-XM_042246168.1	ASB3
3	70260001	70300000	0.443802	0.0930796	rna-XM_042246169.1	ASB3
3	70260001	70300000	0.443802	0.0930796	rna-XM_042246170.1	ASB3
3	70260001	70300000	0.443802	0.0930796	rna-XM_042246173.1	CHAC2
13	37780001	37820000	0.44249	0.100212	rna-XM_012188511.3	SNX5
13	37780001	37820000	0.44249	0.100212	rna-XM_012188512.4	SNX5
13	37780001	37820000	0.44249	0.100212	rna-XM_042230662.1	SNX5
13	37780001	37820000	0.44249	0.100212	rna-XM_042230663.1	SNX5
13	37780001	37820000	0.44249	0.100212	rna-XM_042230664.1	SNX5
13	37780001	37820000	0.44249	0.100212	rna-XM_042230665.1	SNX5
13	37780001	37820000	0.44249	0.100212	rna-XM_042230666.1	SNX5
1	23100001	23140000	0.440726	0.0581426	rna-XM_027969878.2	LOC101115174
9	12780001	12820000	0.440617	0.0636735	rna-XM_015097696.3	PHF3
9	12780001	12820000	0.440617	0.0636735	rna-XM_015097697.3	PHF3
9	12780001	12820000	0.440617	0.0636735	rna-XM_027972806.2	PHF3
9	12780001	12820000	0.440617	0.0636735	rna-XM_042253851.1	PHF3
9	12780001	12820000	0.440617	0.0636735	rna-XM_042253852.1	PHF3
4	45280001	45320000	0.439372	0.0524976	rna-XM_027968572.2	LOC101103230
4	45280001	45320000	0.439372	0.0524976	rna-XM_042249168.1	LOC101103230
4	45280001	45320000	0.439372	0.0524976	rna-XM_042249169.1	LOC101103230
3	219240001	219280000	0.438006	0.0734481	rna-XM_027966003.2	NFAM1
26	32480001	32520000	0.43798	0.0599238	rna-XM_004021779.5	DDHD2
26	32480001	32520000	0.43798	0.0599238	rna-XM_004021782.5	NSD3
26	32480001	32520000	0.43798	0.0599238	rna-XM_012105930.4	NSD3
26	32480001	32520000	0.43798	0.0599238	rna-XM_015104607.3	PLPP5
26	32480001	32520000	0.43798	0.0599238	rna-XM_027962718.2	PLPP5
26	32480001	32520000	0.43798	0.0599238	rna-XM_042241417.1	NSD3
26	32480001	32520000	0.43798	0.0599238	rna-XM_042241418.1	NSD3
26	32480001	32520000	0.43798	0.0599238	rna-XM_042241419.1	NSD3
26	32480001	32520000	0.43798	0.0599238	rna-XM_042241420.1	NSD3
26	32480001	32520000	0.43798	0.0599238	rna-XM_042241421.1	DDHD2
26	32480001	32520000	0.43798	0.0599238	rna-XM_042241422.1	DDHD2
26	32480001	32520000	0.43798	0.0599238	rna-XM_042241423.1	DDHD2
26	32480001	32520000	0.43798	0.0599238	rna-XM_042241426.1	PLPP5
26	32480001	32520000	0.43798	0.0599238	rna-XM_042241427.1	PLPP5
26	32480001	32520000	0.43798	0.0599238	rna-XM_042241429.1	PLPP5
19	33040001	33080000	0.437906	0.050885	rna-XM_004018339.5	TAFA1
4	44280001	44320000	0.437562	0.0756202	rna-XM_042249305.1	MAGI2
9	40980001	41020000	0.437558	0.0540128	rna-XM_027972988.2	GGH
7	83820001	83860000	0.436358	0.0817441	rna-XM_042252773.1	SYNDIG1L
6	34720001	34760000	0.436047	0.0793316	rna-XM_004009704.5	CCSER1
6	34720001	34760000	0.436047	0.0793316	rna-XM_027970872.2	CCSER1
6	34720001	34760000	0.436047	0.0793316	rna-XM_042251242.1	CCSER1
3	195000001	195040000	0.434747	0.0698947	rna-XM_004007550.5	PDE3A
13	63880001	63920000	0.434724	0.221861	rna-XM_004014508.5	DYNLRB1
13	63880001	63920000	0.434724	0.221861	rna-XM_042230061.1	DYNLRB1
1	23140001	23180000	0.4341	0.142582	rna-XM_027969878.2	LOC101115174
6	26660001	26700000	0.432696	0.0767281	rna-XM_004009684.5	TSPAN5
24	22820001	22860000	0.431048	0.0715465	rna-XM_027961152.2	TNRC6A
5	95720001	95760000	0.43053	0.0732282	rna-XM_027970529.2	CHD1
5	95720001	95760000	0.43053	0.0732282	rna-XM_027970530.2	CHD1
5	95720001	95760000	0.43053	0.0732282	rna-XM_027970531.2	CHD1
4	44360001	44400000	0.429306	0.0942626	rna-XM_042249305.1	MAGI2
6	41440001	41480000	0.428048	0.057769	rna-XM_004009735.5	KCNIP4
6	41440001	41480000	0.428048	0.057769	rna-XM_042251851.1	KCNIP4
6	41440001	41480000	0.428048	0.057769	rna-XM_042251853.1	KCNIP4
3	223060001	223100000	0.426345	0.116896	rna-XM_027968225.2	TBC1D22A
3	223060001	223100000	0.426345	0.116896	rna-XM_042247897.1	TBC1D22A
15	55180001	55220000	0.425174	0.183674	rna-XM_042233286.1	B3GNT6
15	55180001	55220000	0.425174	0.183674	rna-XM_042233287.1	B3GNT6
15	55180001	55220000	0.425174	0.183674	rna-XM_042233288.1	B3GNT6
13	37820001	37860000	0.4251	0.0754926	rna-XM_004014287.4	MGME1
13	37820001	37860000	0.4251	0.0754926	rna-XM_012188506.3	MGME1
13	37820001	37860000	0.4251	0.0754926	rna-XM_012188511.3	SNX5
13	37820001	37860000	0.4251	0.0754926	rna-XM_012188512.4	SNX5
13	37820001	37860000	0.4251	0.0754926	rna-XM_027976728.2	MGME1
13	37820001	37860000	0.4251	0.0754926	rna-XM_042230662.1	SNX5
13	37820001	37860000	0.4251	0.0754926	rna-XM_042230663.1	SNX5
13	37820001	37860000	0.4251	0.0754926	rna-XM_042230664.1	SNX5
13	37820001	37860000	0.4251	0.0754926	rna-XM_042230665.1	SNX5
13	37820001	37860000	0.4251	0.0754926	rna-XM_042230666.1	SNX5
26	34180001	34220000	0.424907	0.114923	rna-XM_027962623.2	ADAM18
1	265220001	265260000	0.424268	0.0782853	rna-XM_042237689.1	TSPEAR
12	47940001	47980000	0.424014	0.105285	rna-XM_004013763.5	AJAP1
5	38620001	38660000	0.423983	0.0681331	rna-XM_042250405.1	GCSAML
4	70480001	70520000	0.423689	0.123286	rna-XM_027968658.2	HOXA3
4	70480001	70520000	0.423689	0.123286	rna-XM_027968659.2	HOXA3
4	70480001	70520000	0.423689	0.123286	rna-XM_042248643.1	HOXA3
4	70480001	70520000	0.423689	0.123286	rna-XM_042248644.1	HOXA3
4	70480001	70520000	0.423689	0.123286	rna-XM_042248645.1	HOXA3
4	70480001	70520000	0.423689	0.123286	rna-XM_042248646.1	HOXA3
2	152160001	152200000	0.421931	0.073568	rna-XM_027964938.2	ACVR1C
3	215440001	215480000	0.420797	0.050342	rna-XM_004006981.5	GCAT
3	215440001	215480000	0.420797	0.050342	rna-XM_027968091.2	GCAT
3	215440001	215480000	0.420797	0.050342	rna-XM_027968092.2	ANKRD54
3	215440001	215480000	0.420797	0.050342	rna-XM_027968093.2	ANKRD54
3	215440001	215480000	0.420797	0.050342	rna-XM_042247715.1	GCAT
6	45140001	45180000	0.420679	0.0616634	rna-XM_004009744.5	LGI2
20	16080001	16120000	0.419383	0.0529341	rna-XM_027958622.2	TRERF1
20	16080001	16120000	0.419383	0.0529341	rna-XM_042237294.1	TRERF1
20	16080001	16120000	0.419383	0.0529341	rna-XM_042237295.1	TRERF1
20	16080001	16120000	0.419383	0.0529341	rna-XM_042237296.1	TRERF1
20	16080001	16120000	0.419383	0.0529341	rna-XM_042237297.1	TRERF1
20	16080001	16120000	0.419383	0.0529341	rna-XM_042237298.1	TRERF1
20	16080001	16120000	0.419383	0.0529341	rna-XM_042237299.1	TRERF1
20	16080001	16120000	0.419383	0.0529341	rna-XM_042237300.1	TRERF1
20	16080001	16120000	0.419383	0.0529341	rna-XM_042237301.1	TRERF1
20	16080001	16120000	0.419383	0.0529341	rna-XM_042237302.1	TRERF1
20	16080001	16120000	0.419383	0.0529341	rna-XM_042237304.1	TRERF1
1	123780001	123820000	0.417641	0.05842	rna-XM_027978333.2	URB1
4	45400001	45440000	0.417018	0.0853637	rna-XM_004007819.5	CCDC146
4	45400001	45440000	0.417018	0.0853637	rna-XM_042249164.1	CCDC146
4	45400001	45440000	0.417018	0.0853637	rna-XM_042249165.1	CCDC146
4	45400001	45440000	0.417018	0.0853637	rna-XM_042249166.1	CCDC146
4	45400001	45440000	0.417018	0.0853637	rna-XM_042249167.1	CCDC146
5	9580001	9620000	0.415407	0.0556834	rna-XM_015095781.3	GIPC1
5	9580001	9620000	0.415407	0.0556834	rna-XM_027969485.2	GIPC1
5	9580001	9620000	0.415407	0.0556834	rna-XM_027969486.2	GIPC1
5	9580001	9620000	0.415407	0.0556834	rna-XM_027969488.2	GIPC1
5	9580001	9620000	0.415407	0.0556834	rna-XM_042249797.1	GIPC1
5	9580001	9620000	0.415407	0.0556834	rna-XM_042249798.1	GIPC1
5	9580001	9620000	0.415407	0.0556834	rna-XM_042249799.1	GIPC1
1	147980001	148020000	0.412381	0.0646244	rna-XM_042230317.1	ROBO1
2	243540001	243580000	0.410783	0.0564968	rna-XM_012152425.4	KDM1A
2	243540001	243580000	0.410783	0.0564968	rna-XM_012152442.4	KDM1A
2	243540001	243580000	0.410783	0.0564968	rna-XM_042244587.1	KDM1A
2	243540001	243580000	0.410783	0.0564968	rna-XM_042244588.1	KDM1A
3	193840001	193880000	0.409165	0.0589928	rna-XM_042247428.1	ABCC9
3	193840001	193880000	0.409165	0.0589928	rna-XM_042247429.1	ABCC9
3	193840001	193880000	0.409165	0.0589928	rna-XM_042247430.1	ABCC9
3	193840001	193880000	0.409165	0.0589928	rna-XM_042247431.1	ABCC9
3	193840001	193880000	0.409165	0.0589928	rna-XM_042247432.1	ABCC9
3	193840001	193880000	0.409165	0.0589928	rna-XM_042247433.1	ABCC9
14	38780001	38820000	0.409092	0.0679763	rna-XM_004015118.5	AP1G1
14	38780001	38820000	0.409092	0.0679763	rna-XM_004015119.5	AP1G1
14	38780001	38820000	0.409092	0.0679763	rna-XM_042231898.1	AP1G1
14	38780001	38820000	0.409092	0.0679763	rna-XM_042231899.1	AP1G1
4	69960001	70000000	0.407559	0.152435	rna-XM_012176896.4	TAX1BP1
4	69960001	70000000	0.407559	0.152435	rna-XM_042248641.1	TAX1BP1
8	75580001	75620000	0.406077	0.0500246	rna-XM_027972556.2	PLEKHG1
8	75580001	75620000	0.406077	0.0500246	rna-XM_042253624.1	PLEKHG1
5	16940001	16980000	0.405477	0.0732332	rna-XM_027969831.2	KDM4B
5	16940001	16980000	0.405477	0.0732332	rna-XM_027969833.2	KDM4B
5	16940001	16980000	0.405477	0.0732332	rna-XM_042250113.1	KDM4B
4	100420001	100460000	0.405354	0.0592717	rna-XM_004008081.5	TMEM140
4	100420001	100460000	0.405354	0.0592717	rna-XM_042248876.1	AGBL3
9	51740001	51780000	0.404954	0.0523386	rna-XM_042254345.1	HNF4G
2	92420001	92460000	0.403036	0.0555765	rna-XM_012127278.4	ELAVL2
2	92420001	92460000	0.403036	0.0555765	rna-XM_027964591.2	ELAVL2
2	92420001	92460000	0.403036	0.0555765	rna-XM_042243495.1	ELAVL2
2	92420001	92460000	0.403036	0.0555765	rna-XM_042243496.1	ELAVL2
2	92420001	92460000	0.403036	0.0555765	rna-XM_042243497.1	ELAVL2
13	61460001	61500000	0.402635	0.102168	rna-XM_015099825.3	ASXL1
13	61460001	61500000	0.402635	0.102168	rna-XM_027977065.2	ASXL1
13	61460001	61500000	0.402635	0.102168	rna-XM_027977066.2	ASXL1
13	61460001	61500000	0.402635	0.102168	rna-XM_027977068.2	ASXL1
13	61460001	61500000	0.402635	0.102168	rna-XM_042230006.1	ASXL1
13	61460001	61500000	0.402635	0.102168	rna-XM_042230007.1	ASXL1
13	61460001	61500000	0.402635	0.102168	rna-XM_042230009.1	ASXL1
13	61460001	61500000	0.402635	0.102168	rna-XM_042230010.1	ASXL1
13	61460001	61500000	0.402635	0.102168	rna-XM_042230011.1	ASXL1
13	61460001	61500000	0.402635	0.102168	rna-XM_042230012.1	ASXL1
13	61460001	61500000	0.402635	0.102168	rna-XM_042230013.1	ASXL1
1	88480001	88520000	0.402521	0.0606151	rna-XM_004002311.5	DRAM2
1	88480001	88520000	0.402521	0.0606151	rna-XM_004002312.5	CEPT1
1	88480001	88520000	0.402521	0.0606151	rna-XM_012178375.4	CEPT1
1	88480001	88520000	0.402521	0.0606151	rna-XM_012178381.4	CEPT1
1	88480001	88520000	0.402521	0.0606151	rna-XM_012178406.4	DRAM2
1	88480001	88520000	0.402521	0.0606151	rna-XM_042252224.1	CEPT1
1	88480001	88520000	0.402521	0.0606151	rna-XM_042252225.1	CEPT1
1	88480001	88520000	0.402521	0.0606151	rna-XM_042252249.1	DRAM2
7	18200001	18240000	0.401999	0.0666354	rna-XM_027971544.2	THSD4
7	18200001	18240000	0.401999	0.0666354	rna-XM_042252121.1	THSD4
7	18200001	18240000	0.401999	0.0666354	rna-XM_042252122.1	THSD4
22	15600001	15640000	0.401824	0.0544826	rna-XM_004020047.5	HELLS
17	64260001	64300000	0.400253	0.0685098	rna-XM_015101685.3	SSH1
17	64260001	64300000	0.400253	0.0685098	rna-XM_042234721.1	DAO
7	83540001	83580000	0.400072	0.133377	rna-XM_004010784.4	LIN52
5	47120001	47160000	0.399824	0.0814542	rna-XM_027970271.2	FAM13B
5	47120001	47160000	0.399824	0.0814542	rna-XM_027970273.2	FAM13B
5	47120001	47160000	0.399824	0.0814542	rna-XM_027970275.2	FAM13B
5	47120001	47160000	0.399824	0.0814542	rna-XM_042250914.1	FAM13B
5	47120001	47160000	0.399824	0.0814542	rna-XM_042250915.1	FAM13B
5	47120001	47160000	0.399824	0.0814542	rna-XM_042250916.1	FAM13B
5	47120001	47160000	0.399824	0.0814542	rna-XM_042250917.1	FAM13B
5	47120001	47160000	0.399824	0.0814542	rna-XM_042250918.1	FAM13B
5	47120001	47160000	0.399824	0.0814542	rna-XM_042250919.1	FAM13B
18	21460001	21500000	0.397659	0.106442	rna-XM_015101899.3	IQGAP1
14	11080001	11120000	0.39721	0.0680967	rna-XM_042230771.1	GSE1
14	11080001	11120000	0.39721	0.0680967	rna-XM_042230772.1	GSE1
14	11080001	11120000	0.39721	0.0680967	rna-XM_042230773.1	GSE1
14	11080001	11120000	0.39721	0.0680967	rna-XM_042230774.1	GSE1
14	11080001	11120000	0.39721	0.0680967	rna-XM_042230775.1	GSE1
14	11080001	11120000	0.39721	0.0680967	rna-XM_042230776.1	GSE1
20	25300001	25340000	0.397068	0.0699582	rna-XM_027959118.1	LOC101120392
20	25300001	25340000	0.397068	0.0699582	rna-XM_042237016.1	LOC101108696
13	63840001	63880000	0.396545	0.264691	rna-XM_027977103.2	ITCH
13	63840001	63880000	0.396545	0.264691	rna-XM_042230046.1	ITCH
13	63840001	63880000	0.396545	0.264691	rna-XM_042230047.1	ITCH
13	63840001	63880000	0.396545	0.264691	rna-XM_042230048.1	ITCH
13	63840001	63880000	0.396545	0.264691	rna-XM_042230050.1	ITCH
13	63840001	63880000	0.396545	0.264691	rna-XM_042230051.1	ITCH
13	63840001	63880000	0.396545	0.264691	rna-XM_042230052.1	ITCH
13	63840001	63880000	0.396545	0.264691	rna-XM_042230053.1	ITCH
13	63840001	63880000	0.396545	0.264691	rna-XM_042230054.1	ITCH
13	63840001	63880000	0.396545	0.264691	rna-XM_042230055.1	ITCH
13	63840001	63880000	0.396545	0.264691	rna-XM_042230056.1	ITCH
13	63840001	63880000	0.396545	0.264691	rna-XM_042230057.1	ITCH
13	63840001	63880000	0.396545	0.264691	rna-XM_042230058.1	ITCH
13	63840001	63880000	0.396545	0.264691	rna-XM_042230059.1	ITCH
26	34120001	34160000	0.39589	0.0598463	rna-XM_027962622.2	LOC105605871
2	159880001	159920000	0.395312	0.071638	rna-XM_012137855.3	MMADHC
3	221120001	221160000	0.39442	0.0591606	rna-XM_027968199.2	PRR5
2	123720001	123760000	0.394399	0.0603714	rna-XM_027964787.1	FSIP2
7	28240001	28280000	0.393739	0.109257	rna-XM_004010423.5	LOC101102647
7	28240001	28280000	0.393739	0.109257	rna-XM_004010425.5	ARHGAP11A
7	28240001	28280000	0.393739	0.109257	rna-XM_012181153.4	LOC101102647
7	28240001	28280000	0.393739	0.109257	rna-XM_012181154.4	LOC101102647
7	28240001	28280000	0.393739	0.109257	rna-XM_012181155.4	LOC101102647
7	28240001	28280000	0.393739	0.109257	rna-XM_042252234.1	ARHGAP11A
7	28240001	28280000	0.393739	0.109257	rna-XM_042252235.1	LOC101102647
7	28240001	28280000	0.393739	0.109257	rna-XM_042252236.1	LOC101102647
7	28240001	28280000	0.393739	0.109257	rna-XM_042252237.1	LOC101102647
7	28240001	28280000	0.393739	0.109257	rna-XM_042252238.1	LOC101102647
3	176880001	176920000	0.393453	0.0622484	rna-XM_027967692.2	SYN3
3	176880001	176920000	0.393453	0.0622484	rna-XM_042247181.1	SYN3
3	176880001	176920000	0.393453	0.0622484	rna-XM_042247182.1	SYN3
13	17540001	17580000	0.391951	0.0676439	rna-NM_001104935.1	CREM
13	17540001	17580000	0.391951	0.0676439	rna-XM_012188038.4	CREM
13	17540001	17580000	0.391951	0.0676439	rna-XM_012188040.4	CREM
13	17540001	17580000	0.391951	0.0676439	rna-XM_012188041.4	CREM
13	17540001	17580000	0.391951	0.0676439	rna-XM_012188049.3	CREM
13	17540001	17580000	0.391951	0.0676439	rna-XM_027976340.2	CREM
13	17540001	17580000	0.391951	0.0676439	rna-XM_027976343.2	CREM
13	17540001	17580000	0.391951	0.0676439	rna-XM_027976345.2	CREM
13	17540001	17580000	0.391951	0.0676439	rna-XM_027976346.2	CREM
13	17540001	17580000	0.391951	0.0676439	rna-XM_027976347.2	CREM
13	17540001	17580000	0.391951	0.0676439	rna-XM_042229555.1	CREM
13	17540001	17580000	0.391951	0.0676439	rna-XM_042229556.1	CREM
13	17540001	17580000	0.391951	0.0676439	rna-XM_042229557.1	CREM
13	17540001	17580000	0.391951	0.0676439	rna-XM_042229558.1	CREM
13	17540001	17580000	0.391951	0.0676439	rna-XM_042229559.1	CREM
13	17540001	17580000	0.391951	0.0676439	rna-XM_042229561.1	CREM
13	17540001	17580000	0.391951	0.0676439	rna-XM_042229562.1	CREM
13	17540001	17580000	0.391951	0.0676439	rna-XM_042229563.1	CREM
13	17540001	17580000	0.391951	0.0676439	rna-XM_042229564.1	CREM
13	17540001	17580000	0.391951	0.0676439	rna-XM_042229565.1	CREM
13	17540001	17580000	0.391951	0.0676439	rna-XM_042229566.1	CREM
13	17540001	17580000	0.391951	0.0676439	rna-XM_042229567.1	CREM
13	17540001	17580000	0.391951	0.0676439	rna-XM_042229568.1	CREM
2	121020001	121060000	0.390872	0.0556812	rna-XM_012131448.3	GULP1
2	121020001	121060000	0.390872	0.0556812	rna-XM_012131476.3	GULP1
2	121020001	121060000	0.390872	0.0556812	rna-XM_042243636.1	GULP1
2	121020001	121060000	0.390872	0.0556812	rna-XM_042243637.1	GULP1
2	121020001	121060000	0.390872	0.0556812	rna-XM_042243640.1	GULP1
2	121020001	121060000	0.390872	0.0556812	rna-XM_042243641.1	GULP1
2	121020001	121060000	0.390872	0.0556812	rna-XM_042243642.1	GULP1
1	19440001	19480000	0.387579	0.0685165	rna-XM_004001903.5	KIF2C
1	19440001	19480000	0.387579	0.0685165	rna-XM_012123215.4	KIF2C
1	19440001	19480000	0.387579	0.0685165	rna-XM_042240055.1	BEST4
1	19440001	19480000	0.387579	0.0685165	rna-XM_042240057.1	BEST4
1	122420001	122460000	0.386267	0.0544298	rna-XM_027978032.2	ITSN1
1	122420001	122460000	0.386267	0.0544298	rna-XM_027978041.2	ITSN1
1	122420001	122460000	0.386267	0.0544298	rna-XM_042229361.1	ITSN1
1	122420001	122460000	0.386267	0.0544298	rna-XM_042229364.1	ITSN1
1	122420001	122460000	0.386267	0.0544298	rna-XM_042229370.1	ITSN1
1	122420001	122460000	0.386267	0.0544298	rna-XM_042229374.1	ITSN1
1	122420001	122460000	0.386267	0.0544298	rna-XM_042229382.1	ITSN1
1	122420001	122460000	0.386267	0.0544298	rna-XM_042229391.1	ITSN1
1	122420001	122460000	0.386267	0.0544298	rna-XM_042229396.1	ITSN1
1	122420001	122460000	0.386267	0.0544298	rna-XM_042229399.1	ITSN1
1	122420001	122460000	0.386267	0.0544298	rna-XM_042229404.1	ITSN1
1	122420001	122460000	0.386267	0.0544298	rna-XM_042229411.1	ITSN1
9	74020001	74060000	0.385776	0.0626341	rna-XM_004011797.5	SLC25A32
9	74020001	74060000	0.385776	0.0626341	rna-XM_042254425.1	SLC25A32
4	69740001	69780000	0.385316	0.173046	rna-XM_015095333.3	JAZF1
13	62060001	62100000	0.384018	0.0711627	rna-XM_027976446.1	BPIFB4
26	34140001	34180000	0.383814	0.0672932	rna-XM_027962622.2	LOC105605871
16	66840001	66880000	0.383694	0.0502487	rna-XM_027980179.2	MED10
X	23220001	23260000	0.381714	0.0659188	rna-XM_012106423.4	POLA1
X	23220001	23260000	0.381714	0.0659188	rna-XM_042242229.1	POLA1
15	56800001	56840000	0.381134	0.0892964	rna-XM_004016355.5	CCDC34
1	262220001	262260000	0.379446	0.0516463	rna-XM_042237379.1	FAM3B
1	250100001	250140000	0.379425	0.0501166	rna-XM_004003880.5	NMNAT3
1	250100001	250140000	0.379425	0.0501166	rna-XM_042236288.1	NMNAT3
1	250100001	250140000	0.379425	0.0501166	rna-XM_042236301.1	NMNAT3
11	62300001	62340000	0.378824	0.0637609	rna-XM_027973964.2	HELZ
11	62300001	62340000	0.378824	0.0637609	rna-XM_027973965.2	HELZ
11	62300001	62340000	0.378824	0.0637609	rna-XM_027973966.2	HELZ
11	62300001	62340000	0.378824	0.0637609	rna-XM_027973967.2	HELZ
11	62300001	62340000	0.378824	0.0637609	rna-XM_027973968.2	HELZ
11	62300001	62340000	0.378824	0.0637609	rna-XM_042256541.1	HELZ
11	62300001	62340000	0.378824	0.0637609	rna-XM_042256542.1	HELZ
11	62300001	62340000	0.378824	0.0637609	rna-XM_042256543.1	HELZ
11	62300001	62340000	0.378824	0.0637609	rna-XM_042256544.1	HELZ
11	62300001	62340000	0.378824	0.0637609	rna-XM_042256545.1	HELZ
7	28220001	28260000	0.378749	0.0792621	rna-XM_004010423.5	LOC101102647
7	28220001	28260000	0.378749	0.0792621	rna-XM_012181153.4	LOC101102647
7	28220001	28260000	0.378749	0.0792621	rna-XM_012181154.4	LOC101102647
7	28220001	28260000	0.378749	0.0792621	rna-XM_012181155.4	LOC101102647
7	28220001	28260000	0.378749	0.0792621	rna-XM_042252235.1	LOC101102647
7	28220001	28260000	0.378749	0.0792621	rna-XM_042252236.1	LOC101102647
7	28220001	28260000	0.378749	0.0792621	rna-XM_042252237.1	LOC101102647
7	28220001	28260000	0.378749	0.0792621	rna-XM_042252238.1	LOC101102647
3	184300001	184340000	0.378436	0.116769	rna-XM_012175077.4	CAPRIN2
3	184300001	184340000	0.378436	0.116769	rna-XM_012175078.4	CAPRIN2
3	184300001	184340000	0.378436	0.116769	rna-XM_012175086.4	CAPRIN2
3	184300001	184340000	0.378436	0.116769	rna-XM_042247301.1	CAPRIN2
3	184300001	184340000	0.378436	0.116769	rna-XM_042247302.1	CAPRIN2
3	184300001	184340000	0.378436	0.116769	rna-XM_042247303.1	CAPRIN2
3	184300001	184340000	0.378436	0.116769	rna-XM_042247304.1	CAPRIN2
3	184300001	184340000	0.378436	0.116769	rna-XM_042247305.1	CAPRIN2
3	184300001	184340000	0.378436	0.116769	rna-XM_042247306.1	CAPRIN2
3	184300001	184340000	0.378436	0.116769	rna-XM_042247307.1	CAPRIN2
3	184300001	184340000	0.378436	0.116769	rna-XM_042247309.1	CAPRIN2
3	184300001	184340000	0.378436	0.116769	rna-XM_042247310.1	CAPRIN2
3	184300001	184340000	0.378436	0.116769	rna-XM_042247311.1	CAPRIN2
3	184300001	184340000	0.378436	0.116769	rna-XM_042247312.1	CAPRIN2
3	184300001	184340000	0.378436	0.116769	rna-XM_042247313.1	CAPRIN2
4	39140001	39180000	0.377803	0.0579709	rna-XM_027968538.2	PCLO
1	173780001	173820000	0.377584	0.0563702	rna-XM_027979820.2	CD47
1	173780001	173820000	0.377584	0.0563702	rna-XM_027979826.2	CD47
1	173780001	173820000	0.377584	0.0563702	rna-XM_027979833.2	CD47
1	173780001	173820000	0.377584	0.0563702	rna-XM_042230907.1	CD47
2	131200001	131240000	0.375605	0.0521894	rna-XM_004004541.5	CCDC141
2	131200001	131240000	0.375605	0.0521894	rna-XM_012132415.4	CCDC141
2	131200001	131240000	0.375605	0.0521894	rna-XM_012132430.4	CCDC141
2	131200001	131240000	0.375605	0.0521894	rna-XM_012132448.4	CCDC141
2	131200001	131240000	0.375605	0.0521894	rna-XM_042244883.1	CCDC141
26	32500001	32540000	0.375352	0.0723612	rna-XM_004021779.5	DDHD2
26	32500001	32540000	0.375352	0.0723612	rna-XM_004021782.5	NSD3
26	32500001	32540000	0.375352	0.0723612	rna-XM_012105930.4	NSD3
26	32500001	32540000	0.375352	0.0723612	rna-XM_015104607.3	PLPP5
26	32500001	32540000	0.375352	0.0723612	rna-XM_027962718.2	PLPP5
26	32500001	32540000	0.375352	0.0723612	rna-XM_042241417.1	NSD3
26	32500001	32540000	0.375352	0.0723612	rna-XM_042241418.1	NSD3
26	32500001	32540000	0.375352	0.0723612	rna-XM_042241419.1	NSD3
26	32500001	32540000	0.375352	0.0723612	rna-XM_042241420.1	NSD3
26	32500001	32540000	0.375352	0.0723612	rna-XM_042241421.1	DDHD2
26	32500001	32540000	0.375352	0.0723612	rna-XM_042241422.1	DDHD2
26	32500001	32540000	0.375352	0.0723612	rna-XM_042241423.1	DDHD2
26	32500001	32540000	0.375352	0.0723612	rna-XM_042241426.1	PLPP5
26	32500001	32540000	0.375352	0.0723612	rna-XM_042241427.1	PLPP5
26	32500001	32540000	0.375352	0.0723612	rna-XM_042241429.1	PLPP5
5	84600001	84640000	0.375181	0.0742689	rna-XM_015096185.3	RASA1
5	84600001	84640000	0.375181	0.0742689	rna-XM_042250734.1	RASA1
4	29580001	29620000	0.373972	0.0647061	rna-XM_042248432.1	TMEM196
4	29580001	29620000	0.373972	0.0647061	rna-XM_042248433.1	TMEM196
7	5480001	5520000	0.37375	0.0546099	rna-XM_042251981.1	HRH2
7	5480001	5520000	0.37375	0.0546099	rna-XM_042251982.1	HRH2
15	55280001	55320000	0.373606	0.104921	rna-XM_027979568.2	MYO7A
15	55280001	55320000	0.373606	0.104921	rna-XM_042233289.1	MYO7A
15	55280001	55320000	0.373606	0.104921	rna-XM_042233290.1	MYO7A
15	55280001	55320000	0.373606	0.104921	rna-XM_042233291.1	MYO7A
4	69760001	69800000	0.371877	0.16462	rna-XM_015095333.3	JAZF1
2	243520001	243560000	0.371207	0.0581094	rna-XM_012152425.4	KDM1A
2	243520001	243560000	0.371207	0.0581094	rna-XM_012152442.4	KDM1A
2	243520001	243560000	0.371207	0.0581094	rna-XM_042244587.1	KDM1A
2	243520001	243560000	0.371207	0.0581094	rna-XM_042244588.1	KDM1A
26	36220001	36260000	0.368774	0.145058	rna-XM_027962617.2	KAT6A
26	36220001	36260000	0.368774	0.145058	rna-XM_042241367.1	KAT6A
1	218240001	218280000	0.368365	0.0541418	rna-XM_004003179.5	MYNN
1	218240001	218280000	0.368365	0.0541418	rna-XM_012099580.4	LRRC34
1	218240001	218280000	0.368365	0.0541418	rna-XM_012099704.4	MYNN
1	218240001	218280000	0.368365	0.0541418	rna-XM_015092565.3	LRRC34
1	218240001	218280000	0.368365	0.0541418	rna-XM_027958573.2	LRRC34
1	218240001	218280000	0.368365	0.0541418	rna-XM_042234732.1	MYNN
1	218240001	218280000	0.368365	0.0541418	rna-XM_042234754.1	LRRC34
12	63080001	63120000	0.368066	0.0660022	rna-XM_004013850.5	RNASEL
12	63080001	63120000	0.368066	0.0660022	rna-XM_004013851.5	RGS16
22	15320001	15360000	0.367241	0.0561923	rna-XM_004020045.5	PLCE1
22	15320001	15360000	0.367241	0.0561923	rna-XM_042238635.1	PLCE1
6	27300001	27340000	0.367006	0.0760634	rna-XM_027970734.1	STPG2
8	30060001	30100000	0.366898	0.0523965	rna-XM_004011231.5	PDSS2
8	30060001	30100000	0.366898	0.0523965	rna-XM_012182677.4	PDSS2
8	30060001	30100000	0.366898	0.0523965	rna-XM_042253352.1	PDSS2
10	46720001	46760000	0.36643	0.0544566	rna-XM_012184753.4	DACH1
10	46720001	46760000	0.36643	0.0544566	rna-XM_027973690.2	DACH1
1	253600001	253640000	0.365103	0.0713643	rna-XM_004003316.5	PCCB
2	174940001	174980000	0.364905	0.0517661	rna-XM_004004727.5	MCM6
7	54200001	54240000	0.364618	0.0581015	rna-XM_042252444.1	UNC13C
7	54200001	54240000	0.364618	0.0581015	rna-XM_042252445.1	UNC13C
X	133140001	133180000	0.364022	0.0522429	rna-XM_027963115.2	ARMCX4
X	133140001	133180000	0.364022	0.0522429	rna-XM_042241756.1	ARMCX4
X	133140001	133180000	0.364022	0.0522429	rna-XM_042241757.1	ARMCX4
1	249420001	249460000	0.362844	0.0868888	rna-XM_042236283.1	CLSTN2
11	9040001	9080000	0.362795	0.053006	rna-XM_042255286.1	RNF43
11	9040001	9080000	0.362795	0.053006	rna-XM_042255287.1	RNF43
11	9040001	9080000	0.362795	0.053006	rna-XM_042255288.1	RNF43
11	9040001	9080000	0.362795	0.053006	rna-XM_042255289.1	RNF43
11	9040001	9080000	0.362795	0.053006	rna-XM_042255290.1	RNF43
1	265240001	265280000	0.36254	0.0665847	rna-XM_042237689.1	TSPEAR
X	123180001	123220000	0.362518	0.0532384	rna-XM_027963151.2	TRPC5
10	83600001	83640000	0.360165	0.0551975	rna-XM_042255055.1	MYO16
12	63260001	63300000	0.358939	0.0649499	rna-XM_012187698.3	NPL
12	63260001	63300000	0.358939	0.0649499	rna-XM_012187699.4	NPL
12	63260001	63300000	0.358939	0.0649499	rna-XM_015099350.3	NPL
12	63260001	63300000	0.358939	0.0649499	rna-XM_042229174.1	NPL
12	63260001	63300000	0.358939	0.0649499	rna-XM_042229175.1	NPL
12	63260001	63300000	0.358939	0.0649499	rna-XM_042229176.1	NPL
12	63260001	63300000	0.358939	0.0649499	rna-XM_042229177.1	NPL
12	63260001	63300000	0.358939	0.0649499	rna-XM_042229178.1	NPL
12	63260001	63300000	0.358939	0.0649499	rna-XM_042229179.1	NPL
12	63260001	63300000	0.358939	0.0649499	rna-XM_042229180.1	NPL
12	63260001	63300000	0.358939	0.0649499	rna-XM_042229181.1	NPL
12	63260001	63300000	0.358939	0.0649499	rna-XM_042229182.1	NPL
7	79000001	79040000	0.35827	0.0576089	rna-XM_027971948.2	DCAF5
4	8300001	8340000	0.358143	0.0957413	rna-XM_042248365.1	ABCA13
2	214340001	214380000	0.35775	0.111365	rna-XM_042244993.1	ERBB4
1	19420001	19460000	0.357304	0.063112	rna-XM_004001903.5	KIF2C
1	19420001	19460000	0.357304	0.063112	rna-XM_012123215.4	KIF2C
10	30280001	30320000	0.354998	0.0582371	rna-XM_004012139.5	TEX26
10	30280001	30320000	0.354998	0.0582371	rna-XM_004012140.5	MEDAG
10	30280001	30320000	0.354998	0.0582371	rna-XM_012184624.4	TEX26
10	30280001	30320000	0.354998	0.0582371	rna-XM_027973625.2	TEX26
10	30280001	30320000	0.354998	0.0582371	rna-XM_042254820.1	TEX26
10	30280001	30320000	0.354998	0.0582371	rna-XM_042254821.1	TEX26
12	47920001	47960000	0.354228	0.0730567	rna-XM_004013763.5	AJAP1
2	178600001	178640000	0.352874	0.0527553	rna-XM_042244939.1	GPR39
3	154060001	154100000	0.352032	0.0612313	rna-XM_027967479.2	HMGA2
26	34160001	34200000	0.351785	0.0796571	rna-XM_027962622.2	LOC105605871
26	34160001	34200000	0.351785	0.0796571	rna-XM_027962623.2	ADAM18
1	22940001	22980000	0.351534	0.0678841	rna-XM_012136740.4	SPATA6
1	22940001	22980000	0.351534	0.0678841	rna-XM_012136817.4	SPATA6
4	44340001	44380000	0.351161	0.100681	rna-XM_042249305.1	MAGI2
2	85000001	85040000	0.351135	0.0732766	rna-XM_015093221.3	BNC2
2	85000001	85040000	0.351135	0.0732766	rna-XM_042243467.1	BNC2
2	85000001	85040000	0.351135	0.0732766	rna-XM_042243468.1	BNC2
2	85000001	85040000	0.351135	0.0732766	rna-XM_042243469.1	BNC2
2	85000001	85040000	0.351135	0.0732766	rna-XM_042243470.1	BNC2
2	85000001	85040000	0.351135	0.0732766	rna-XM_042243471.1	BNC2
2	85000001	85040000	0.351135	0.0732766	rna-XM_042243472.1	BNC2
9	55280001	55320000	0.350424	0.13502	rna-XM_004011753.4	PKIA
9	55280001	55320000	0.350424	0.13502	rna-XM_012183901.4	PKIA
9	55280001	55320000	0.350424	0.13502	rna-XM_042254349.1	PKIA
9	55280001	55320000	0.350424	0.13502	rna-XM_042254350.1	PKIA
9	55280001	55320000	0.350424	0.13502	rna-XM_042254351.1	PKIA
9	55280001	55320000	0.350424	0.13502	rna-XM_042254352.1	PKIA
9	55280001	55320000	0.350424	0.13502	rna-XM_042254353.1	PKIA
13	63900001	63940000	0.35021	0.230748	rna-XM_012189096.4	PIGU
13	63900001	63940000	0.35021	0.230748	rna-XM_027977104.2	PIGU
13	51440001	51480000	0.349962	0.0555287	rna-XM_027976837.2	ATRN
13	51440001	51480000	0.349962	0.0555287	rna-XM_027976838.2	ATRN
13	51440001	51480000	0.349962	0.0555287	rna-XM_042229777.1	ATRN
13	51440001	51480000	0.349962	0.0555287	rna-XM_042229779.1	ATRN
3	1920001	1960000	0.349216	0.088606	rna-XM_027966139.2	RXRA
3	1920001	1960000	0.349216	0.088606	rna-XM_027966140.2	RXRA
3	1920001	1960000	0.349216	0.088606	rna-XM_027966141.2	RXRA
3	1920001	1960000	0.349216	0.088606	rna-XM_042247971.1	RXRA
3	1920001	1960000	0.349216	0.088606	rna-XM_042247972.1	RXRA
3	1920001	1960000	0.349216	0.088606	rna-XM_042247973.1	RXRA
3	1920001	1960000	0.349216	0.088606	rna-XM_042247974.1	RXRA
3	1920001	1960000	0.349216	0.088606	rna-XM_042247975.1	RXRA
3	1920001	1960000	0.349216	0.088606	rna-XM_042247976.1	RXRA
3	1920001	1960000	0.349216	0.088606	rna-XM_042247977.1	RXRA
3	1920001	1960000	0.349216	0.088606	rna-XM_042247978.1	RXRA
3	1920001	1960000	0.349216	0.088606	rna-XM_042247979.1	RXRA
3	1920001	1960000	0.349216	0.088606	rna-XM_042247980.1	RXRA
3	1920001	1960000	0.349216	0.088606	rna-XM_042247981.1	RXRA
3	1920001	1960000	0.349216	0.088606	rna-XM_042247982.1	RXRA
14	38800001	38840000	0.348842	0.056081	rna-XM_004015118.5	AP1G1
14	38800001	38840000	0.348842	0.056081	rna-XM_004015119.5	AP1G1
14	38800001	38840000	0.348842	0.056081	rna-XM_042231898.1	AP1G1
14	38800001	38840000	0.348842	0.056081	rna-XM_042231899.1	AP1G1
11	61560001	61600000	0.348484	0.06055	rna-XM_015098993.3	CEP112
11	61560001	61600000	0.348484	0.06055	rna-XM_027973975.2	CEP112
11	61560001	61600000	0.348484	0.06055	rna-XM_027973976.2	CEP112
11	61560001	61600000	0.348484	0.06055	rna-XM_027973977.2	CEP112
11	61560001	61600000	0.348484	0.06055	rna-XM_027973978.2	CEP112
11	61560001	61600000	0.348484	0.06055	rna-XM_027973980.2	CEP112
11	61560001	61600000	0.348484	0.06055	rna-XM_027973981.2	CEP112
11	61560001	61600000	0.348484	0.06055	rna-XM_027973982.2	CEP112
11	61560001	61600000	0.348484	0.06055	rna-XM_042256532.1	CEP112
11	61560001	61600000	0.348484	0.06055	rna-XM_042256533.1	CEP112
11	61560001	61600000	0.348484	0.06055	rna-XM_042256534.1	CEP112
11	61560001	61600000	0.348484	0.06055	rna-XM_042256535.1	CEP112
11	61560001	61600000	0.348484	0.06055	rna-XM_042256536.1	CEP112
11	61560001	61600000	0.348484	0.06055	rna-XM_042256538.1	CEP112
11	61560001	61600000	0.348484	0.06055	rna-XM_042256539.1	CEP112
3	41880001	41920000	0.345587	0.0834893	rna-XM_012168162.4	MEIS1
3	41880001	41920000	0.345587	0.0834893	rna-XM_027966688.2	MEIS1
3	41880001	41920000	0.345587	0.0834893	rna-XM_027966689.2	MEIS1
3	41880001	41920000	0.345587	0.0834893	rna-XM_042245978.1	MEIS1
3	41880001	41920000	0.345587	0.0834893	rna-XM_042245979.1	MEIS1
13	63860001	63900000	0.345081	0.228609	rna-XM_004014508.5	DYNLRB1
13	63860001	63900000	0.345081	0.228609	rna-XM_027977103.2	ITCH
13	63860001	63900000	0.345081	0.228609	rna-XM_042230046.1	ITCH
13	63860001	63900000	0.345081	0.228609	rna-XM_042230047.1	ITCH
13	63860001	63900000	0.345081	0.228609	rna-XM_042230048.1	ITCH
13	63860001	63900000	0.345081	0.228609	rna-XM_042230050.1	ITCH
13	63860001	63900000	0.345081	0.228609	rna-XM_042230051.1	ITCH
13	63860001	63900000	0.345081	0.228609	rna-XM_042230052.1	ITCH
13	63860001	63900000	0.345081	0.228609	rna-XM_042230053.1	ITCH
13	63860001	63900000	0.345081	0.228609	rna-XM_042230054.1	ITCH
13	63860001	63900000	0.345081	0.228609	rna-XM_042230055.1	ITCH
13	63860001	63900000	0.345081	0.228609	rna-XM_042230056.1	ITCH
13	63860001	63900000	0.345081	0.228609	rna-XM_042230057.1	ITCH
13	63860001	63900000	0.345081	0.228609	rna-XM_042230058.1	ITCH
13	63860001	63900000	0.345081	0.228609	rna-XM_042230059.1	ITCH
13	63860001	63900000	0.345081	0.228609	rna-XM_042230061.1	DYNLRB1
2	137020001	137060000	0.344708	0.0897091	rna-XM_012133641.3	RAPGEF4
2	137020001	137060000	0.344708	0.0897091	rna-XM_027964848.2	RAPGEF4
2	137020001	137060000	0.344708	0.0897091	rna-XM_027964849.2	RAPGEF4
2	137020001	137060000	0.344708	0.0897091	rna-XM_042243715.1	RAPGEF4
17	65580001	65620000	0.344653	0.0774133	rna-XM_027956669.2	GRK3
17	65580001	65620000	0.344653	0.0774133	rna-XM_042234745.1	GRK3
17	65580001	65620000	0.344653	0.0774133	rna-XM_042234746.1	GRK3
17	65580001	65620000	0.344653	0.0774133	rna-XM_042234747.1	GRK3
17	65580001	65620000	0.344653	0.0774133	rna-XM_042234748.1	GRK3
17	65580001	65620000	0.344653	0.0774133	rna-XM_042234749.1	GRK3
17	65580001	65620000	0.344653	0.0774133	rna-XM_042234750.1	GRK3
7	79840001	79880000	0.344408	0.0848073	rna-XM_015097142.3	SLC8A3
7	79840001	79880000	0.344408	0.0848073	rna-XM_027971960.2	SMOC1
7	79840001	79880000	0.344408	0.0848073	rna-XM_027971961.2	SMOC1
7	79840001	79880000	0.344408	0.0848073	rna-XM_027971962.2	SMOC1
7	79840001	79880000	0.344408	0.0848073	rna-XM_027971963.2	SMOC1
7	79840001	79880000	0.344408	0.0848073	rna-XM_027971964.2	SLC8A3
7	79840001	79880000	0.344408	0.0848073	rna-XM_042252696.1	SLC8A3
7	79840001	79880000	0.344408	0.0848073	rna-XM_042252697.1	SLC8A3
7	79840001	79880000	0.344408	0.0848073	rna-XM_042252699.1	SLC8A3
4	24960001	25000000	0.344258	0.0576436	rna-XM_004007766.5	MEOX2
3	194960001	195000000	0.344223	0.0628271	rna-XM_004007550.5	PDE3A
21	33760001	33800000	0.34391	0.0691373	rna-XM_012101919.4	ZBTB44
21	33760001	33800000	0.34391	0.0691373	rna-XM_015103117.3	ZBTB44
21	33760001	33800000	0.34391	0.0691373	rna-XM_015103118.3	ZBTB44
21	33760001	33800000	0.34391	0.0691373	rna-XM_015103120.3	ZBTB44
21	33760001	33800000	0.34391	0.0691373	rna-XM_042238008.1	ZBTB44
21	33760001	33800000	0.34391	0.0691373	rna-XM_042238009.1	ZBTB44
21	33760001	33800000	0.34391	0.0691373	rna-XM_042238010.1	ZBTB44
21	33760001	33800000	0.34391	0.0691373	rna-XM_042238011.1	ZBTB44
21	33760001	33800000	0.34391	0.0691373	rna-XM_042238012.1	ZBTB44
10	83580001	83620000	0.34306	0.0647707	rna-XM_042255055.1	MYO16
11	35500001	35540000	0.342673	0.0511723	rna-XM_004012752.5	SPAG9
11	35500001	35540000	0.342673	0.0511723	rna-XM_004012753.5	SPAG9
11	35500001	35540000	0.342673	0.0511723	rna-XM_004012755.5	SPAG9
11	35500001	35540000	0.342673	0.0511723	rna-XM_042255786.1	SPAG9
11	35500001	35540000	0.342673	0.0511723	rna-XM_042255787.1	SPAG9
11	35500001	35540000	0.342673	0.0511723	rna-XM_042255788.1	SPAG9
11	35500001	35540000	0.342673	0.0511723	rna-XM_042255789.1	SPAG9
21	33780001	33820000	0.342185	0.0700057	rna-XM_012101919.4	ZBTB44
21	33780001	33820000	0.342185	0.0700057	rna-XM_015103117.3	ZBTB44
21	33780001	33820000	0.342185	0.0700057	rna-XM_015103118.3	ZBTB44
21	33780001	33820000	0.342185	0.0700057	rna-XM_015103120.3	ZBTB44
21	33780001	33820000	0.342185	0.0700057	rna-XM_042238008.1	ZBTB44
21	33780001	33820000	0.342185	0.0700057	rna-XM_042238009.1	ZBTB44
21	33780001	33820000	0.342185	0.0700057	rna-XM_042238010.1	ZBTB44
21	33780001	33820000	0.342185	0.0700057	rna-XM_042238011.1	ZBTB44
21	33780001	33820000	0.342185	0.0700057	rna-XM_042238012.1	ZBTB44
2	178620001	178660000	0.342061	0.0658012	rna-XM_042244939.1	GPR39
2	155480001	155520000	0.341467	0.0544566	rna-XM_042243850.1	GALNT13
2	155480001	155520000	0.341467	0.0544566	rna-XM_042243851.1	GALNT13
2	155480001	155520000	0.341467	0.0544566	rna-XM_042243852.1	GALNT13
2	155480001	155520000	0.341467	0.0544566	rna-XM_042243853.1	GALNT13
2	155480001	155520000	0.341467	0.0544566	rna-XM_042243854.1	GALNT13
2	155480001	155520000	0.341467	0.0544566	rna-XM_042243855.1	GALNT13
3	192020001	192060000	0.340894	0.067573	rna-XM_027967820.2	SOX5
3	192020001	192060000	0.340894	0.067573	rna-XM_027967821.2	SOX5
3	192020001	192060000	0.340894	0.067573	rna-XM_042247391.1	SOX5
3	192020001	192060000	0.340894	0.067573	rna-XM_042247392.1	SOX5
3	192020001	192060000	0.340894	0.067573	rna-XM_042247393.1	SOX5
3	192020001	192060000	0.340894	0.067573	rna-XM_042247394.1	SOX5
3	192020001	192060000	0.340894	0.067573	rna-XM_042247395.1	SOX5
3	192020001	192060000	0.340894	0.067573	rna-XM_042247396.1	SOX5
3	192020001	192060000	0.340894	0.067573	rna-XM_042247397.1	SOX5
3	192020001	192060000	0.340894	0.067573	rna-XM_042247398.1	SOX5
1	39500001	39540000	0.340372	0.0568722	rna-XM_042249177.1	ROR1
13	63940001	63980000	0.338024	0.116656	rna-XM_012189096.4	PIGU
13	63940001	63980000	0.338024	0.116656	rna-XM_027977104.2	PIGU
13	52840001	52880000	0.337532	0.0659554	rna-XM_042229602.1	PDYN
1	23000001	23040000	0.336881	0.0898403	rna-XM_027969878.2	LOC101115174
12	20380001	20420000	0.336134	0.0588928	rna-XM_012187039.4	SPATA17
12	20380001	20420000	0.336134	0.0588928	rna-XM_012187041.4	SPATA17
14	11060001	11100000	0.334731	0.0513408	rna-XM_042230771.1	GSE1
14	11060001	11100000	0.334731	0.0513408	rna-XM_042230772.1	GSE1
14	11060001	11100000	0.334731	0.0513408	rna-XM_042230773.1	GSE1
14	11060001	11100000	0.334731	0.0513408	rna-XM_042230774.1	GSE1
14	11060001	11100000	0.334731	0.0513408	rna-XM_042230775.1	GSE1
14	11060001	11100000	0.334731	0.0513408	rna-XM_042230776.1	GSE1
2	152140001	152180000	0.33339	0.0648304	rna-XM_027964938.2	ACVR1C
4	8280001	8320000	0.332868	0.121405	rna-XM_042248365.1	ABCA13
13	37500001	37540000	0.332585	0.0532559	rna-XM_027976717.2	BFSP1
4	69940001	69980000	0.332277	0.128638	rna-XM_012176896.4	TAX1BP1
4	69940001	69980000	0.332277	0.128638	rna-XM_042248641.1	TAX1BP1
7	83520001	83560000	0.331513	0.0970248	rna-XM_004010784.4	LIN52
7	83520001	83560000	0.331513	0.0970248	rna-XM_027972014.2	ALDH6A1
1	198260001	198300000	0.331038	0.0835046	rna-XM_004003041.5	TP63
1	198260001	198300000	0.331038	0.0835046	rna-XM_004003042.5	TP63
1	198260001	198300000	0.331038	0.0835046	rna-XM_004003044.5	TP63
1	198260001	198300000	0.331038	0.0835046	rna-XM_027957355.2	TP63
1	198260001	198300000	0.331038	0.0835046	rna-XM_027957366.2	TP63
1	198260001	198300000	0.331038	0.0835046	rna-XM_042233231.1	TP63
2	111060001	111100000	0.330906	0.0512348	rna-XM_012129529.4	LOC101121661
2	111060001	111100000	0.330906	0.0512348	rna-XM_012129535.3	LOC101121661
2	111060001	111100000	0.330906	0.0512348	rna-XM_027964632.2	LOC114113035
2	111060001	111100000	0.330906	0.0512348	rna-XM_027964634.2	LOC101121661
8	89940001	89980000	0.330877	0.0602783	rna-XM_027972671.2	AFDN
8	89940001	89980000	0.330877	0.0602783	rna-XM_042253722.1	AFDN
8	89940001	89980000	0.330877	0.0602783	rna-XM_042253723.1	AFDN
8	89940001	89980000	0.330877	0.0602783	rna-XM_042253724.1	AFDN
8	89940001	89980000	0.330877	0.0602783	rna-XM_042253725.1	AFDN
8	89940001	89980000	0.330877	0.0602783	rna-XM_042253726.1	AFDN
8	89940001	89980000	0.330877	0.0602783	rna-XM_042253727.1	AFDN
8	89940001	89980000	0.330877	0.0602783	rna-XM_042253728.1	AFDN
8	89940001	89980000	0.330877	0.0602783	rna-XM_042253729.1	AFDN
8	89940001	89980000	0.330877	0.0602783	rna-XM_042253730.1	AFDN
8	89940001	89980000	0.330877	0.0602783	rna-XM_042253731.1	AFDN
8	89940001	89980000	0.330877	0.0602783	rna-XM_042253732.1	AFDN
8	89940001	89980000	0.330877	0.0602783	rna-XM_042253733.1	AFDN
8	89940001	89980000	0.330877	0.0602783	rna-XM_042253734.1	AFDN
8	89940001	89980000	0.330877	0.0602783	rna-XM_042253735.1	AFDN
8	89940001	89980000	0.330877	0.0602783	rna-XM_042253736.1	AFDN
8	89940001	89980000	0.330877	0.0602783	rna-XM_042253737.1	AFDN
7	83620001	83660000	0.330473	0.219372	rna-XM_004010784.4	LIN52
4	96480001	96520000	0.330146	0.0640185	rna-XM_004008073.5	MKLN1
4	96480001	96520000	0.330146	0.0640185	rna-XM_042249239.1	MKLN1
19	7100001	7140000	0.329794	0.0560913	rna-XM_027957948.2	CNOT10
2	121000001	121040000	0.329258	0.0606724	rna-XM_012131448.3	GULP1
2	121000001	121040000	0.329258	0.0606724	rna-XM_012131476.3	GULP1
2	121000001	121040000	0.329258	0.0606724	rna-XM_042243636.1	GULP1
2	121000001	121040000	0.329258	0.0606724	rna-XM_042243637.1	GULP1
2	121000001	121040000	0.329258	0.0606724	rna-XM_042243640.1	GULP1
2	121000001	121040000	0.329258	0.0606724	rna-XM_042243641.1	GULP1
2	121000001	121040000	0.329258	0.0606724	rna-XM_042243642.1	GULP1
12	63680001	63720000	0.328288	0.051277	rna-NM_001142358.1	LAMC2
7	71140001	71180000	0.328192	0.0523047	rna-XM_004010698.5	MNAT1
21	43720001	43760000	0.327524	0.0582161	rna-XM_027959872.2	ANO1
21	43720001	43760000	0.327524	0.0582161	rna-XM_027959873.2	ANO1
21	43720001	43760000	0.327524	0.0582161	rna-XM_027959875.2	ANO1
21	43720001	43760000	0.327524	0.0582161	rna-XM_027959876.2	ANO1
21	43720001	43760000	0.327524	0.0582161	rna-XM_027959877.2	ANO1
21	43720001	43760000	0.327524	0.0582161	rna-XM_027959880.2	ANO1
21	43720001	43760000	0.327524	0.0582161	rna-XM_042238202.1	ANO1
7	90280001	90320000	0.327512	0.0548184	rna-XM_027972272.2	CEP128
7	90280001	90320000	0.327512	0.0548184	rna-XM_042252808.1	CEP128
7	90280001	90320000	0.327512	0.0548184	rna-XM_042252809.1	CEP128
7	90280001	90320000	0.327512	0.0548184	rna-XM_042252810.1	CEP128
7	90280001	90320000	0.327512	0.0548184	rna-XM_042252811.1	CEP128
7	90280001	90320000	0.327512	0.0548184	rna-XM_042252812.1	CEP128
7	90280001	90320000	0.327512	0.0548184	rna-XM_042252813.1	CEP128
7	90280001	90320000	0.327512	0.0548184	rna-XM_042252814.1	CEP128
7	90280001	90320000	0.327512	0.0548184	rna-XM_042252815.1	CEP128
7	90280001	90320000	0.327512	0.0548184	rna-XM_042252816.1	CEP128
7	90280001	90320000	0.327512	0.0548184	rna-XM_042252817.1	CEP128
13	19340001	19380000	0.326942	0.100522	rna-XM_027976584.2	CCDC7
13	19340001	19380000	0.326942	0.100522	rna-XM_042230482.1	CCDC7
13	19340001	19380000	0.326942	0.100522	rna-XM_042230483.1	CCDC7
13	19340001	19380000	0.326942	0.100522	rna-XM_042230484.1	CCDC7
13	19340001	19380000	0.326942	0.100522	rna-XM_042230486.1	CCDC7
13	19340001	19380000	0.326942	0.100522	rna-XM_042230487.1	CCDC7
13	19340001	19380000	0.326942	0.100522	rna-XM_042230488.1	CCDC7
13	19340001	19380000	0.326942	0.100522	rna-XM_042230489.1	CCDC7
13	19340001	19380000	0.326942	0.100522	rna-XM_042230490.1	CCDC7
13	19340001	19380000	0.326942	0.100522	rna-XM_042230491.1	CCDC7
13	19340001	19380000	0.326942	0.100522	rna-XM_042230492.1	CCDC7
13	19340001	19380000	0.326942	0.100522	rna-XM_042230493.1	CCDC7
13	19340001	19380000	0.326942	0.100522	rna-XM_042230494.1	CCDC7
13	19340001	19380000	0.326942	0.100522	rna-XM_042230495.1	CCDC7
13	19340001	19380000	0.326942	0.100522	rna-XM_042230496.1	CCDC7
6	25180001	25220000	0.326029	0.0604674	rna-XM_004009675.5	DAPP1
6	25180001	25220000	0.326029	0.0604674	rna-XM_012179622.4	DAPP1
6	25180001	25220000	0.326029	0.0604674	rna-XM_012179624.4	DAPP1
6	25180001	25220000	0.326029	0.0604674	rna-XM_042251206.1	DAPP1
4	45420001	45460000	0.323861	0.0740739	rna-XM_004007819.5	CCDC146
4	45420001	45460000	0.323861	0.0740739	rna-XM_042249164.1	CCDC146
4	45420001	45460000	0.323861	0.0740739	rna-XM_042249165.1	CCDC146
4	45420001	45460000	0.323861	0.0740739	rna-XM_042249166.1	CCDC146
4	45420001	45460000	0.323861	0.0740739	rna-XM_042249167.1	CCDC146
4	44300001	44340000	0.322962	0.0832555	rna-XM_042249305.1	MAGI2
22	15580001	15620000	0.322818	0.0526953	rna-XM_004020047.5	HELLS
2	137000001	137040000	0.322512	0.0504363	rna-XM_012133641.3	RAPGEF4
2	137000001	137040000	0.322512	0.0504363	rna-XM_027964848.2	RAPGEF4
2	137000001	137040000	0.322512	0.0504363	rna-XM_027964849.2	RAPGEF4
2	137000001	137040000	0.322512	0.0504363	rna-XM_042243715.1	RAPGEF4
2	243500001	243540000	0.321013	0.0621414	rna-XM_004005137.5	LUZP1
2	243500001	243540000	0.321013	0.0621414	rna-XM_012152425.4	KDM1A
2	243500001	243540000	0.321013	0.0621414	rna-XM_012152442.4	KDM1A
2	243500001	243540000	0.321013	0.0621414	rna-XM_012152455.4	LUZP1
2	243500001	243540000	0.321013	0.0621414	rna-XM_012152463.4	LUZP1
2	243500001	243540000	0.321013	0.0621414	rna-XM_012152490.4	LUZP1
2	243500001	243540000	0.321013	0.0621414	rna-XM_012152513.4	LUZP1
2	243500001	243540000	0.321013	0.0621414	rna-XM_027965544.2	LUZP1
2	243500001	243540000	0.321013	0.0621414	rna-XM_042244587.1	KDM1A
2	243500001	243540000	0.321013	0.0621414	rna-XM_042244588.1	KDM1A
10	83560001	83600000	0.32101	0.0610311	rna-XM_042255055.1	MYO16
10	75480001	75520000	0.320585	0.079369	rna-XM_004012219.5	LOC101111463
10	75480001	75520000	0.320585	0.079369	rna-XM_015098251.3	UBAC2
10	75480001	75520000	0.320585	0.079369	rna-XM_027973751.2	LOC101111463
4	44380001	44420000	0.320335	0.0638426	rna-XM_042249305.1	MAGI2
13	63820001	63860000	0.318738	0.257145	rna-XM_027977103.2	ITCH
13	63820001	63860000	0.318738	0.257145	rna-XM_042230046.1	ITCH
13	63820001	63860000	0.318738	0.257145	rna-XM_042230047.1	ITCH
13	63820001	63860000	0.318738	0.257145	rna-XM_042230048.1	ITCH
13	63820001	63860000	0.318738	0.257145	rna-XM_042230050.1	ITCH
13	63820001	63860000	0.318738	0.257145	rna-XM_042230051.1	ITCH
13	63820001	63860000	0.318738	0.257145	rna-XM_042230052.1	ITCH
13	63820001	63860000	0.318738	0.257145	rna-XM_042230053.1	ITCH
13	63820001	63860000	0.318738	0.257145	rna-XM_042230054.1	ITCH
13	63820001	63860000	0.318738	0.257145	rna-XM_042230055.1	ITCH
13	63820001	63860000	0.318738	0.257145	rna-XM_042230056.1	ITCH
13	63820001	63860000	0.318738	0.257145	rna-XM_042230057.1	ITCH
13	63820001	63860000	0.318738	0.257145	rna-XM_042230058.1	ITCH
13	63820001	63860000	0.318738	0.257145	rna-XM_042230059.1	ITCH
11	51420001	51460000	0.318465	0.0601831	rna-XM_004013082.5	RPTOR
11	51420001	51460000	0.318465	0.0601831	rna-XM_012186449.4	RPTOR
11	51420001	51460000	0.318465	0.0601831	rna-XM_012186450.4	RPTOR
11	51420001	51460000	0.318465	0.0601831	rna-XM_042256773.1	RPTOR
14	8620001	8660000	0.317172	0.0529406	rna-XM_004014934.5	CDH13
14	8620001	8660000	0.317172	0.0529406	rna-XM_012189617.4	CDH13
10	46740001	46780000	0.316753	0.0516681	rna-XM_012184753.4	DACH1
10	46740001	46780000	0.316753	0.0516681	rna-XM_027973690.2	DACH1
11	45160001	45200000	0.316037	0.0801414	rna-XM_004013003.5	NSF
11	45160001	45200000	0.316037	0.0801414	rna-XM_027974387.2	NSF
11	45160001	45200000	0.316037	0.0801414	rna-XM_042256124.1	WNT3
11	45160001	45200000	0.316037	0.0801414	rna-XM_042256125.1	NSF
11	45160001	45200000	0.316037	0.0801414	rna-XM_042256126.1	NSF
6	45300001	45340000	0.315494	0.0785419	rna-XM_027970907.2	SEPSECS
3	176900001	176940000	0.315413	0.0560374	rna-XM_027967692.2	SYN3
3	176900001	176940000	0.315413	0.0560374	rna-XM_042247181.1	SYN3
3	176900001	176940000	0.315413	0.0560374	rna-XM_042247182.1	SYN3
1	23020001	23060000	0.315208	0.102244	rna-XM_027969878.2	LOC101115174
12	63660001	63700000	0.313799	0.0586942	rna-NM_001142358.1	LAMC2
3	163260001	163300000	0.31376	0.0579889	rna-XM_004006584.5	CS
3	163260001	163300000	0.31376	0.0579889	rna-XM_004006585.5	ANKRD52
3	163260001	163300000	0.31376	0.0579889	rna-XM_027967583.2	COQ10A
3	163260001	163300000	0.31376	0.0579889	rna-XM_027967584.2	COQ10A
3	163260001	163300000	0.31376	0.0579889	rna-XM_027967585.2	COQ10A
3	163260001	163300000	0.31376	0.0579889	rna-XM_027967586.2	COQ10A
3	163260001	163300000	0.31376	0.0579889	rna-XM_027967594.2	ANKRD52
3	163260001	163300000	0.31376	0.0579889	rna-XM_027967595.2	ANKRD52
3	163260001	163300000	0.31376	0.0579889	rna-XM_027967596.2	ANKRD52
4	40100001	40140000	0.313285	0.0811532	rna-XM_027968542.2	CACNA2D1
4	40100001	40140000	0.313285	0.0811532	rna-XM_027968544.2	CACNA2D1
4	40100001	40140000	0.313285	0.0811532	rna-XM_027968548.2	CACNA2D1
4	40100001	40140000	0.313285	0.0811532	rna-XM_027968551.2	CACNA2D1
4	40100001	40140000	0.313285	0.0811532	rna-XM_027968552.2	CACNA2D1
4	40100001	40140000	0.313285	0.0811532	rna-XM_027968553.2	CACNA2D1
4	40100001	40140000	0.313285	0.0811532	rna-XM_042248470.1	CACNA2D1
4	40100001	40140000	0.313285	0.0811532	rna-XM_042248471.1	CACNA2D1
14	14240001	14280000	0.313061	0.0591932	rna-XM_015100419.3	DEF8
14	14240001	14280000	0.313061	0.0591932	rna-XM_027977785.2	TCF25
14	14240001	14280000	0.313061	0.0591932	rna-XM_027977786.2	TCF25
14	14240001	14280000	0.313061	0.0591932	rna-XM_027977787.2	DEF8
14	14240001	14280000	0.313061	0.0591932	rna-XM_027977789.2	DEF8
14	14240001	14280000	0.313061	0.0591932	rna-XM_027977790.2	DEF8
14	14240001	14280000	0.313061	0.0591932	rna-XM_042231562.1	DEF8
14	14240001	14280000	0.313061	0.0591932	rna-XM_042231563.1	DEF8
14	14240001	14280000	0.313061	0.0591932	rna-XM_042231564.1	DEF8
14	14240001	14280000	0.313061	0.0591932	rna-XM_042231565.1	DEF8
14	14240001	14280000	0.313061	0.0591932	rna-XM_042231566.1	DEF8
14	14240001	14280000	0.313061	0.0591932	rna-XM_042231567.1	DEF8
3	187760001	187800000	0.312784	0.0547891	rna-XM_004006760.4	PPFIBP1
3	187760001	187800000	0.312784	0.0547891	rna-XM_042247353.1	PPFIBP1
3	187760001	187800000	0.312784	0.0547891	rna-XM_042247354.1	PPFIBP1
3	187760001	187800000	0.312784	0.0547891	rna-XM_042247355.1	PPFIBP1
3	187760001	187800000	0.312784	0.0547891	rna-XM_042247356.1	PPFIBP1
3	187760001	187800000	0.312784	0.0547891	rna-XM_042247358.1	PPFIBP1
3	187760001	187800000	0.312784	0.0547891	rna-XM_042247359.1	PPFIBP1
3	187760001	187800000	0.312784	0.0547891	rna-XM_042247360.1	PPFIBP1
3	187760001	187800000	0.312784	0.0547891	rna-XM_042247361.1	PPFIBP1
2	174980001	175020000	0.311166	0.0665487	rna-XM_004004727.5	MCM6
2	174980001	175020000	0.311166	0.0665487	rna-XM_004004728.5	LCT
1	253500001	253540000	0.310925	0.100398	rna-XM_012102945.4	STAG1
1	253500001	253540000	0.310925	0.100398	rna-XM_012102951.3	STAG1
1	236060001	236100000	0.310866	0.0827429	rna-XM_004003239.5	MBNL1
1	236060001	236100000	0.310866	0.0827429	rna-XM_004003240.5	MBNL1
1	236060001	236100000	0.310866	0.0827429	rna-XM_004003241.5	MBNL1
1	236060001	236100000	0.310866	0.0827429	rna-XM_012101208.4	MBNL1
1	236060001	236100000	0.310866	0.0827429	rna-XM_027959240.2	MBNL1
1	236060001	236100000	0.310866	0.0827429	rna-XM_027959243.2	MBNL1
1	236060001	236100000	0.310866	0.0827429	rna-XM_042235402.1	MBNL1
1	236060001	236100000	0.310866	0.0827429	rna-XM_042235409.1	MBNL1
1	236060001	236100000	0.310866	0.0827429	rna-XM_042235412.1	MBNL1
1	236060001	236100000	0.310866	0.0827429	rna-XM_042235415.1	MBNL1
1	236060001	236100000	0.310866	0.0827429	rna-XM_042235421.1	MBNL1
1	236060001	236100000	0.310866	0.0827429	rna-XM_042235427.1	MBNL1
1	236060001	236100000	0.310866	0.0827429	rna-XM_042235432.1	MBNL1
1	236060001	236100000	0.310866	0.0827429	rna-XM_042235437.1	MBNL1
1	236060001	236100000	0.310866	0.0827429	rna-XM_042235447.1	MBNL1
1	236060001	236100000	0.310866	0.0827429	rna-XM_042235453.1	MBNL1
1	236060001	236100000	0.310866	0.0827429	rna-XM_042235456.1	MBNL1
1	236060001	236100000	0.310866	0.0827429	rna-XM_042235465.1	MBNL1
1	236060001	236100000	0.310866	0.0827429	rna-XM_042235480.1	MBNL1
1	236060001	236100000	0.310866	0.0827429	rna-XM_042235486.1	MBNL1
1	236060001	236100000	0.310866	0.0827429	rna-XM_042235491.1	MBNL1
1	236060001	236100000	0.310866	0.0827429	rna-XM_042235495.1	MBNL1
1	236060001	236100000	0.310866	0.0827429	rna-XM_042235497.1	MBNL1
1	236060001	236100000	0.310866	0.0827429	rna-XM_042235500.1	MBNL1
1	236060001	236100000	0.310866	0.0827429	rna-XM_042235501.1	MBNL1
2	85020001	85060000	0.309611	0.0777751	rna-XM_015093221.3	BNC2
2	85020001	85060000	0.309611	0.0777751	rna-XM_042243467.1	BNC2
2	85020001	85060000	0.309611	0.0777751	rna-XM_042243468.1	BNC2
2	85020001	85060000	0.309611	0.0777751	rna-XM_042243469.1	BNC2
2	85020001	85060000	0.309611	0.0777751	rna-XM_042243470.1	BNC2
2	85020001	85060000	0.309611	0.0777751	rna-XM_042243471.1	BNC2
2	85020001	85060000	0.309611	0.0777751	rna-XM_042243472.1	BNC2
4	11200001	11240000	0.307697	0.0598601	rna-XM_042248373.1	LOC114114485
4	11200001	11240000	0.307697	0.0598601	rna-XM_042248374.1	LOC114114485
4	11200001	11240000	0.307697	0.0598601	rna-XM_042248375.1	LOC114114485
4	11200001	11240000	0.307697	0.0598601	rna-XM_042248376.1	LOC114114485
4	11200001	11240000	0.307697	0.0598601	rna-XM_042248377.1	LOC114114485
22	34140001	34180000	0.306679	0.0622274	rna-XM_027960636.2	CCDC186
15	56780001	56820000	0.306569	0.0556645	rna-XM_004016355.5	CCDC34
18	21500001	21540000	0.306373	0.0756058	rna-XM_015101899.3	IQGAP1
2	180560001	180600000	0.305745	0.0560814	rna-XM_042243952.1	DPP10
2	180560001	180600000	0.305745	0.0560814	rna-XM_042243953.1	DPP10
9	52980001	53020000	0.305541	0.0677445	rna-XM_012183892.4	ZFHX4
9	52980001	53020000	0.305541	0.0677445	rna-XM_027973070.2	ZFHX4
9	52980001	53020000	0.305541	0.0677445	rna-XM_027973071.2	ZFHX4
9	52980001	53020000	0.305541	0.0677445	rna-XM_027973072.2	ZFHX4
9	52980001	53020000	0.305541	0.0677445	rna-XM_027973073.2	ZFHX4
13	78680001	78720000	0.304865	0.071807	rna-XM_027977321.2	PARD6B
4	45300001	45340000	0.304146	0.0704332	rna-XM_027968572.2	LOC101103230
4	45300001	45340000	0.304146	0.0704332	rna-XM_042249168.1	LOC101103230
4	45300001	45340000	0.304146	0.0704332	rna-XM_042249169.1	LOC101103230
3	169020001	169060000	0.30396	0.092296	rna-XM_042247111.1	ANKS1B
3	169020001	169060000	0.30396	0.092296	rna-XM_042247112.1	ANKS1B
3	169020001	169060000	0.30396	0.092296	rna-XM_042247113.1	ANKS1B
3	169020001	169060000	0.30396	0.092296	rna-XM_042247114.1	ANKS1B
3	169020001	169060000	0.30396	0.092296	rna-XM_042247115.1	ANKS1B
3	169020001	169060000	0.30396	0.092296	rna-XM_042247116.1	ANKS1B
3	169020001	169060000	0.30396	0.092296	rna-XM_042247117.1	ANKS1B
3	169020001	169060000	0.30396	0.092296	rna-XM_042247118.1	ANKS1B
3	169020001	169060000	0.30396	0.092296	rna-XM_042247119.1	ANKS1B
13	64160001	64200000	0.303913	0.0529273	rna-XM_004014513.5	ACSS2
13	64160001	64200000	0.303913	0.0529273	rna-XM_004014514.5	ACSS2
13	64160001	64200000	0.303913	0.0529273	rna-XM_027977115.2	GGT7
13	64160001	64200000	0.303913	0.0529273	rna-XM_027977117.2	GGT7
13	64160001	64200000	0.303913	0.0529273	rna-XM_042230077.1	GGT7
1	54260001	54300000	0.303742	0.05093	rna-XM_012174138.4	MIGA1
1	54260001	54300000	0.303742	0.05093	rna-XM_042249978.1	MIGA1
23	20940001	20980000	0.302739	0.0666014	rna-XM_027960707.2	FHOD3
23	20940001	20980000	0.302739	0.0666014	rna-XM_042239372.1	FHOD3
23	20940001	20980000	0.302739	0.0666014	rna-XM_042239373.1	FHOD3
23	20940001	20980000	0.302739	0.0666014	rna-XM_042239374.1	FHOD3
23	20940001	20980000	0.302739	0.0666014	rna-XM_042239375.1	FHOD3
23	20940001	20980000	0.302739	0.0666014	rna-XM_042239376.1	FHOD3
23	20940001	20980000	0.302739	0.0666014	rna-XM_042239378.1	FHOD3
23	20940001	20980000	0.302739	0.0666014	rna-XM_042239379.1	FHOD3
23	20940001	20980000	0.302739	0.0666014	rna-XM_042239380.1	FHOD3
5	43760001	43800000	0.301291	0.0624953	rna-XM_004008805.5	SAR1B
16	41400001	41440000	0.301099	0.0588009	rna-XM_027980136.2	ZFR
16	41400001	41440000	0.301099	0.0588009	rna-XM_027980137.2	ZFR
16	41400001	41440000	0.301099	0.0588009	rna-XM_027980138.2	ZFR
3	209300001	209340000	0.299721	0.0872492	rna-XM_004006919.5	EMG1
3	209300001	209340000	0.299721	0.0872492	rna-XM_027967922.2	LPCAT3
3	209300001	209340000	0.299721	0.0872492	rna-XM_027967923.2	EMG1
3	209300001	209340000	0.299721	0.0872492	rna-XM_027967924.2	EMG1
3	209300001	209340000	0.299721	0.0872492	rna-XM_027967925.2	EMG1
3	209300001	209340000	0.299721	0.0872492	rna-XM_027967926.2	EMG1
3	209300001	209340000	0.299721	0.0872492	rna-XM_027967928.2	PHB2
3	209300001	209340000	0.299721	0.0872492	rna-XM_042248207.1	EMG1
3	50760001	50800000	0.298604	0.0649641	rna-XM_012169003.4	CTNNA2
3	50760001	50800000	0.298604	0.0649641	rna-XM_042246023.1	CTNNA2
3	50760001	50800000	0.298604	0.0649641	rna-XM_042246024.1	CTNNA2
3	50760001	50800000	0.298604	0.0649641	rna-XM_042246025.1	CTNNA2
23	57840001	57880000	0.29855	0.0655519	rna-XM_027960942.2	NEDD4L
23	57840001	57880000	0.29855	0.0655519	rna-XM_027960943.2	NEDD4L
23	57840001	57880000	0.29855	0.0655519	rna-XM_027960945.2	NEDD4L
23	57840001	57880000	0.29855	0.0655519	rna-XM_042239239.1	NEDD4L
23	57840001	57880000	0.29855	0.0655519	rna-XM_042239240.1	NEDD4L
23	57840001	57880000	0.29855	0.0655519	rna-XM_042239241.1	NEDD4L
23	57840001	57880000	0.29855	0.0655519	rna-XM_042239242.1	NEDD4L
23	57840001	57880000	0.29855	0.0655519	rna-XM_042239243.1	NEDD4L
23	57840001	57880000	0.29855	0.0655519	rna-XM_042239244.1	NEDD4L
23	57840001	57880000	0.29855	0.0655519	rna-XM_042239245.1	NEDD4L
23	57840001	57880000	0.29855	0.0655519	rna-XM_042239246.1	NEDD4L
23	57840001	57880000	0.29855	0.0655519	rna-XM_042239247.1	NEDD4L
13	63580001	63620000	0.298252	0.0795564	rna-NM_001134303.1	ASIP
13	63580001	63620000	0.298252	0.0795564	rna-XM_042229571.1	ASIP
13	63580001	63620000	0.298252	0.0795564	rna-XM_042229572.1	ASIP
13	63580001	63620000	0.298252	0.0795564	rna-XM_042229573.1	ASIP
13	63580001	63620000	0.298252	0.0795564	rna-XM_042229574.1	ASIP
13	63580001	63620000	0.298252	0.0795564	rna-XM_042229575.1	ASIP
13	63580001	63620000	0.298252	0.0795564	rna-XM_042229576.1	ASIP
13	63580001	63620000	0.298252	0.0795564	rna-XM_042229577.1	ASIP
13	63580001	63620000	0.298252	0.0795564	rna-XM_042229578.1	ASIP
13	63580001	63620000	0.298252	0.0795564	rna-XM_042229579.1	ASIP
13	63580001	63620000	0.298252	0.0795564	rna-XM_042229581.1	ASIP
13	63580001	63620000	0.298252	0.0795564	rna-XM_042229582.1	ASIP
13	63580001	63620000	0.298252	0.0795564	rna-XM_042229583.1	ASIP
13	63580001	63620000	0.298252	0.0795564	rna-XM_042229584.1	ASIP
13	63580001	63620000	0.298252	0.0795564	rna-XM_042229585.1	ASIP
13	63580001	63620000	0.298252	0.0795564	rna-XM_042229586.1	ASIP
13	63580001	63620000	0.298252	0.0795564	rna-XM_042229587.1	ASIP
13	63580001	63620000	0.298252	0.0795564	rna-XM_042229588.1	ASIP
13	63580001	63620000	0.298252	0.0795564	rna-XM_042230030.1	LOC121816206
22	46780001	46820000	0.298237	0.0524394	rna-XM_004020266.5	CLRN3
22	46780001	46820000	0.298237	0.0524394	rna-XM_027960450.2	PTPRE
22	46780001	46820000	0.298237	0.0524394	rna-XM_042238913.1	PTPRE
1	253360001	253400000	0.294352	0.101506	rna-XM_012102945.4	STAG1
1	253360001	253400000	0.294352	0.101506	rna-XM_012102951.3	STAG1
3	74120001	74160000	0.293687	0.0551056	rna-XM_027966835.2	NRXN1
3	74120001	74160000	0.293687	0.0551056	rna-XM_027966839.2	NRXN1
3	74120001	74160000	0.293687	0.0551056	rna-XM_027966840.2	NRXN1
3	74120001	74160000	0.293687	0.0551056	rna-XM_027966843.2	NRXN1
3	74120001	74160000	0.293687	0.0551056	rna-XM_027966845.2	NRXN1
3	74120001	74160000	0.293687	0.0551056	rna-XM_027966846.2	NRXN1
3	74120001	74160000	0.293687	0.0551056	rna-XM_027966847.2	NRXN1
3	74120001	74160000	0.293687	0.0551056	rna-XM_027966851.2	NRXN1
3	74120001	74160000	0.293687	0.0551056	rna-XM_027966853.2	NRXN1
3	74120001	74160000	0.293687	0.0551056	rna-XM_027966856.2	NRXN1
3	74120001	74160000	0.293687	0.0551056	rna-XM_027966857.2	NRXN1
3	74120001	74160000	0.293687	0.0551056	rna-XM_027966858.2	NRXN1
3	74120001	74160000	0.293687	0.0551056	rna-XM_042246175.1	NRXN1
3	74120001	74160000	0.293687	0.0551056	rna-XM_042246176.1	NRXN1
3	74120001	74160000	0.293687	0.0551056	rna-XM_042246177.1	NRXN1
3	74120001	74160000	0.293687	0.0551056	rna-XM_042246178.1	NRXN1
3	74120001	74160000	0.293687	0.0551056	rna-XM_042246179.1	NRXN1
3	74120001	74160000	0.293687	0.0551056	rna-XM_042246180.1	NRXN1
3	74120001	74160000	0.293687	0.0551056	rna-XM_042246181.1	NRXN1
3	74120001	74160000	0.293687	0.0551056	rna-XM_042246182.1	NRXN1
3	74120001	74160000	0.293687	0.0551056	rna-XM_042246183.1	NRXN1
3	74120001	74160000	0.293687	0.0551056	rna-XM_042246184.1	NRXN1
3	74120001	74160000	0.293687	0.0551056	rna-XM_042246185.1	NRXN1
3	74120001	74160000	0.293687	0.0551056	rna-XM_042246186.1	NRXN1
3	74120001	74160000	0.293687	0.0551056	rna-XM_042246187.1	NRXN1
3	74120001	74160000	0.293687	0.0551056	rna-XM_042246188.1	NRXN1
3	74120001	74160000	0.293687	0.0551056	rna-XM_042246189.1	NRXN1
3	74120001	74160000	0.293687	0.0551056	rna-XM_042246190.1	NRXN1
3	74120001	74160000	0.293687	0.0551056	rna-XM_042246191.1	NRXN1
3	74120001	74160000	0.293687	0.0551056	rna-XM_042246192.1	NRXN1
3	74120001	74160000	0.293687	0.0551056	rna-XM_042246193.1	NRXN1
3	74120001	74160000	0.293687	0.0551056	rna-XM_042246194.1	NRXN1
3	74120001	74160000	0.293687	0.0551056	rna-XM_042246195.1	NRXN1
3	74120001	74160000	0.293687	0.0551056	rna-XM_042246197.1	NRXN1
3	74120001	74160000	0.293687	0.0551056	rna-XM_042246199.1	NRXN1
X	63400001	63440000	0.29237	0.086693	rna-XM_015104932.3	TEX11
16	33920001	33960000	0.292128	0.0830588	rna-XM_015101313.3	PTGER4
4	70720001	70760000	0.291894	0.1428	rna-XM_015095341.3	SKAP2
12	20400001	20440000	0.290902	0.066636	rna-XM_012187039.4	SPATA17
12	20400001	20440000	0.290902	0.066636	rna-XM_012187041.4	SPATA17
3	1900001	1940000	0.290893	0.0550857	rna-XM_027966139.2	RXRA
3	1900001	1940000	0.290893	0.0550857	rna-XM_027966140.2	RXRA
3	1900001	1940000	0.290893	0.0550857	rna-XM_027966141.2	RXRA
3	1900001	1940000	0.290893	0.0550857	rna-XM_042247971.1	RXRA
3	1900001	1940000	0.290893	0.0550857	rna-XM_042247972.1	RXRA
3	1900001	1940000	0.290893	0.0550857	rna-XM_042247973.1	RXRA
3	1900001	1940000	0.290893	0.0550857	rna-XM_042247974.1	RXRA
3	1900001	1940000	0.290893	0.0550857	rna-XM_042247975.1	RXRA
3	1900001	1940000	0.290893	0.0550857	rna-XM_042247976.1	RXRA
3	1900001	1940000	0.290893	0.0550857	rna-XM_042247977.1	RXRA
3	1900001	1940000	0.290893	0.0550857	rna-XM_042247978.1	RXRA
3	1900001	1940000	0.290893	0.0550857	rna-XM_042247979.1	RXRA
3	1900001	1940000	0.290893	0.0550857	rna-XM_042247980.1	RXRA
3	1900001	1940000	0.290893	0.0550857	rna-XM_042247981.1	RXRA
3	1900001	1940000	0.290893	0.0550857	rna-XM_042247982.1	RXRA
15	56820001	56860000	0.290748	0.0700216	rna-XM_004016355.5	CCDC34
15	56820001	56860000	0.290748	0.0700216	rna-XM_027979577.2	LGR4
15	56820001	56860000	0.290748	0.0700216	rna-XM_042233302.1	LGR4
2	214320001	214360000	0.290654	0.120333	rna-XM_042244993.1	ERBB4
16	40480001	40520000	0.290651	0.054057	rna-XM_004017065.5	TARS1
7	79860001	79900000	0.290464	0.0583635	rna-XM_015097142.3	SLC8A3
7	79860001	79900000	0.290464	0.0583635	rna-XM_027971964.2	SLC8A3
7	79860001	79900000	0.290464	0.0583635	rna-XM_042252696.1	SLC8A3
7	79860001	79900000	0.290464	0.0583635	rna-XM_042252697.1	SLC8A3
7	79860001	79900000	0.290464	0.0583635	rna-XM_042252699.1	SLC8A3
19	7240001	7280000	0.290047	0.133215	rna-XM_027957910.2	TRIM71
23	57820001	57860000	0.288985	0.0812102	rna-XM_027960942.2	NEDD4L
23	57820001	57860000	0.288985	0.0812102	rna-XM_027960943.2	NEDD4L
23	57820001	57860000	0.288985	0.0812102	rna-XM_027960945.2	NEDD4L
23	57820001	57860000	0.288985	0.0812102	rna-XM_042239239.1	NEDD4L
23	57820001	57860000	0.288985	0.0812102	rna-XM_042239240.1	NEDD4L
23	57820001	57860000	0.288985	0.0812102	rna-XM_042239241.1	NEDD4L
23	57820001	57860000	0.288985	0.0812102	rna-XM_042239242.1	NEDD4L
23	57820001	57860000	0.288985	0.0812102	rna-XM_042239243.1	NEDD4L
23	57820001	57860000	0.288985	0.0812102	rna-XM_042239244.1	NEDD4L
23	57820001	57860000	0.288985	0.0812102	rna-XM_042239245.1	NEDD4L
23	57820001	57860000	0.288985	0.0812102	rna-XM_042239246.1	NEDD4L
23	57820001	57860000	0.288985	0.0812102	rna-XM_042239247.1	NEDD4L
17	51260001	51300000	0.287616	0.0668495	rna-XM_042234519.1	NCOR2
17	51260001	51300000	0.287616	0.0668495	rna-XM_042234520.1	NCOR2
17	51260001	51300000	0.287616	0.0668495	rna-XM_042234521.1	NCOR2
17	51260001	51300000	0.287616	0.0668495	rna-XM_042234523.1	NCOR2
17	51260001	51300000	0.287616	0.0668495	rna-XM_042234524.1	NCOR2
17	51260001	51300000	0.287616	0.0668495	rna-XM_042234525.1	NCOR2
17	51260001	51300000	0.287616	0.0668495	rna-XM_042234526.1	NCOR2
17	51260001	51300000	0.287616	0.0668495	rna-XM_042234527.1	NCOR2
17	51260001	51300000	0.287616	0.0668495	rna-XM_042234528.1	NCOR2
17	51260001	51300000	0.287616	0.0668495	rna-XM_042234529.1	NCOR2
17	51260001	51300000	0.287616	0.0668495	rna-XM_042234530.1	NCOR2
17	51260001	51300000	0.287616	0.0668495	rna-XM_042234531.1	NCOR2
17	51260001	51300000	0.287616	0.0668495	rna-XM_042234532.1	NCOR2
17	51260001	51300000	0.287616	0.0668495	rna-XM_042234533.1	NCOR2
17	51260001	51300000	0.287616	0.0668495	rna-XM_042234534.1	NCOR2
17	51260001	51300000	0.287616	0.0668495	rna-XM_042234535.1	NCOR2
17	51260001	51300000	0.287616	0.0668495	rna-XM_042234536.1	NCOR2
17	51260001	51300000	0.287616	0.0668495	rna-XM_042234537.1	NCOR2
17	51260001	51300000	0.287616	0.0668495	rna-XM_042234538.1	NCOR2
17	51260001	51300000	0.287616	0.0668495	rna-XM_042234539.1	NCOR2
17	51260001	51300000	0.287616	0.0668495	rna-XM_042234541.1	NCOR2
17	51260001	51300000	0.287616	0.0668495	rna-XM_042234542.1	NCOR2
17	51260001	51300000	0.287616	0.0668495	rna-XM_042234543.1	NCOR2
17	51260001	51300000	0.287616	0.0668495	rna-XM_042234544.1	NCOR2
17	51260001	51300000	0.287616	0.0668495	rna-XM_042234545.1	NCOR2
5	43680001	43720000	0.287456	0.0875293	rna-XM_027970253.2	JADE2
5	43680001	43720000	0.287456	0.0875293	rna-XM_042250525.1	JADE2
5	43680001	43720000	0.287456	0.0875293	rna-XM_042250526.1	JADE2
5	43680001	43720000	0.287456	0.0875293	rna-XM_042250528.1	JADE2
5	43680001	43720000	0.287456	0.0875293	rna-XM_042250529.1	JADE2
5	43680001	43720000	0.287456	0.0875293	rna-XM_042250530.1	JADE2
5	43680001	43720000	0.287456	0.0875293	rna-XM_042250531.1	JADE2
5	43680001	43720000	0.287456	0.0875293	rna-XM_042250532.1	JADE2
12	63040001	63080000	0.287065	0.0746614	rna-XM_004013850.5	RNASEL
12	63040001	63080000	0.287065	0.0746614	rna-XM_027975936.2	RGSL1
1	88520001	88560000	0.286541	0.0850684	rna-XM_004002312.5	CEPT1
1	88520001	88560000	0.286541	0.0850684	rna-XM_004002313.5	DENND2D
1	88520001	88560000	0.286541	0.0850684	rna-XM_012178358.4	DENND2D
1	88520001	88560000	0.286541	0.0850684	rna-XM_012178375.4	CEPT1
1	88520001	88560000	0.286541	0.0850684	rna-XM_012178381.4	CEPT1
1	88520001	88560000	0.286541	0.0850684	rna-XM_027972955.2	DENND2D
1	88520001	88560000	0.286541	0.0850684	rna-XM_027972960.2	DENND2D
1	88520001	88560000	0.286541	0.0850684	rna-XM_042252224.1	CEPT1
1	88520001	88560000	0.286541	0.0850684	rna-XM_042252225.1	CEPT1
15	53720001	53760000	0.285831	0.0526965	rna-XM_027979548.2	LOC101122934
15	53720001	53760000	0.285831	0.0526965	rna-XM_027979549.2	LOC101122934
15	53720001	53760000	0.285831	0.0526965	rna-XM_042233264.1	LOC101120816
15	55260001	55300000	0.285417	0.106645	rna-XM_027979566.2	CAPN5
15	55260001	55300000	0.285417	0.106645	rna-XM_027979567.2	CAPN5
15	55260001	55300000	0.285417	0.106645	rna-XM_027979568.2	MYO7A
15	55260001	55300000	0.285417	0.106645	rna-XM_042233289.1	MYO7A
15	55260001	55300000	0.285417	0.106645	rna-XM_042233290.1	MYO7A
15	55260001	55300000	0.285417	0.106645	rna-XM_042233291.1	MYO7A
15	55260001	55300000	0.285417	0.106645	rna-XM_042233293.1	CAPN5
15	55260001	55300000	0.285417	0.106645	rna-XM_042233294.1	CAPN5
15	55260001	55300000	0.285417	0.106645	rna-XM_042233295.1	CAPN5
26	18660001	18700000	0.285124	0.0590438	rna-XM_027962481.2	MTUS1
26	18660001	18700000	0.285124	0.0590438	rna-XM_027962482.2	MTUS1
26	18660001	18700000	0.285124	0.0590438	rna-XM_042241357.1	MTUS1
26	18660001	18700000	0.285124	0.0590438	rna-XM_042241358.1	MTUS1
26	18660001	18700000	0.285124	0.0590438	rna-XM_042241359.1	MTUS1
26	18660001	18700000	0.285124	0.0590438	rna-XM_042241360.1	MTUS1
26	18660001	18700000	0.285124	0.0590438	rna-XM_042241361.1	MTUS1
8	83680001	83720000	0.284853	0.0692121	rna-NM_001280703.1	SOD2
23	35240001	35280000	0.283887	0.053809	rna-XM_027960953.2	GREB1L
16	61640001	61680000	0.283701	0.0532563	rna-XM_027980164.2	CTNND2
16	61640001	61680000	0.283701	0.0532563	rna-XM_027980165.2	CTNND2
8	32360001	32400000	0.283268	0.055475	rna-XM_015097249.3	LIN28B
8	32360001	32400000	0.283268	0.055475	rna-XM_042253144.1	LIN28B
8	32360001	32400000	0.283268	0.055475	rna-XM_042253146.1	LIN28B
3	222500001	222540000	0.283251	0.131743	rna-XM_012175787.3	GTSE1
3	222500001	222540000	0.283251	0.131743	rna-XM_027968215.2	TTC38
3	222500001	222540000	0.283251	0.131743	rna-XM_042247884.1	TTC38
3	222500001	222540000	0.283251	0.131743	rna-XM_042247885.1	TTC38
3	222500001	222540000	0.283251	0.131743	rna-XM_042247886.1	TTC38
3	222500001	222540000	0.283251	0.131743	rna-XM_042247888.1	GTSE1
19	19400001	19440000	0.283243	0.0629755	rna-XM_042235921.1	GRM7
19	19400001	19440000	0.283243	0.0629755	rna-XM_042235922.1	GRM7
13	34000001	34040000	0.282481	0.0608845	rna-XM_027976693.2	SVIL
13	34000001	34040000	0.282481	0.0608845	rna-XM_042230619.1	SVIL
13	34000001	34040000	0.282481	0.0608845	rna-XM_042230620.1	SVIL
13	34000001	34040000	0.282481	0.0608845	rna-XM_042230621.1	SVIL
13	34000001	34040000	0.282481	0.0608845	rna-XM_042230622.1	SVIL
13	34000001	34040000	0.282481	0.0608845	rna-XM_042230623.1	SVIL
13	34000001	34040000	0.282481	0.0608845	rna-XM_042230624.1	SVIL
13	34000001	34040000	0.282481	0.0608845	rna-XM_042230625.1	SVIL
13	34000001	34040000	0.282481	0.0608845	rna-XM_042230626.1	SVIL
13	34000001	34040000	0.282481	0.0608845	rna-XM_042230627.1	SVIL
13	34000001	34040000	0.282481	0.0608845	rna-XM_042230628.1	SVIL
13	34000001	34040000	0.282481	0.0608845	rna-XM_042230629.1	SVIL
9	80140001	80180000	0.282462	0.074332	rna-XM_012184096.4	CPQ
9	80140001	80180000	0.282462	0.074332	rna-XM_012184100.4	CPQ
9	80140001	80180000	0.282462	0.074332	rna-XM_027973199.2	CPQ
9	80140001	80180000	0.282462	0.074332	rna-XM_042254451.1	CPQ
9	80140001	80180000	0.282462	0.074332	rna-XM_042254452.1	CPQ
9	80140001	80180000	0.282462	0.074332	rna-XM_042254453.1	CPQ
9	80140001	80180000	0.282462	0.074332	rna-XM_042254454.1	CPQ
4	45440001	45480000	0.281596	0.0564957	rna-XM_004007819.5	CCDC146
4	45440001	45480000	0.281596	0.0564957	rna-XM_042249164.1	CCDC146
4	45440001	45480000	0.281596	0.0564957	rna-XM_042249165.1	CCDC146
4	45440001	45480000	0.281596	0.0564957	rna-XM_042249166.1	CCDC146
4	45440001	45480000	0.281596	0.0564957	rna-XM_042249167.1	CCDC146
16	37060001	37100000	0.2807	0.063085	rna-XM_004017038.5	WDR70
16	37060001	37100000	0.2807	0.063085	rna-XM_027980101.2	WDR70
16	37060001	37100000	0.2807	0.063085	rna-XM_027980102.2	WDR70
X	61740001	61780000	0.280247	0.0539199	rna-XM_015104707.3	EFNB1
15	77140001	77180000	0.280233	0.0830653	rna-XM_042232622.1	LOC105613586
7	90260001	90300000	0.280105	0.103502	rna-XM_027972272.2	CEP128
7	90260001	90300000	0.280105	0.103502	rna-XM_042252808.1	CEP128
7	90260001	90300000	0.280105	0.103502	rna-XM_042252809.1	CEP128
7	90260001	90300000	0.280105	0.103502	rna-XM_042252810.1	CEP128
7	90260001	90300000	0.280105	0.103502	rna-XM_042252811.1	CEP128
7	90260001	90300000	0.280105	0.103502	rna-XM_042252812.1	CEP128
7	90260001	90300000	0.280105	0.103502	rna-XM_042252813.1	CEP128
7	90260001	90300000	0.280105	0.103502	rna-XM_042252814.1	CEP128
[truncated: 432 more rows]

## Sheet: Table S3
CHROM	BIN_START	BIN_END	XPEHHscore	Pvalue	rnaID	gene
1	41900001	41940000	1.83995	1.5963e-17	rna-XM_042249316.1	PDE4B
1	41900001	41940000	1.83995	1.5963e-17	rna-XM_042249321.1	PDE4B
1	41880001	41920000	1.76036	5.2347e-16	rna-XM_042249316.1	PDE4B
1	41880001	41920000	1.76036	5.2347e-16	rna-XM_042249321.1	PDE4B
5	9280001	9320000	1.69893	6.8792e-15	rna-XM_027969480.2	ADGRE2
5	9280001	9320000	1.69893	6.8792e-15	rna-XM_027969481.2	ADGRE2
5	9260001	9300000	1.57672	8.527e-13	rna-XM_027969480.2	ADGRE2
5	9260001	9300000	1.57672	8.527e-13	rna-XM_027969481.2	ADGRE2
1	109540001	109580000	1.5748	9.1668e-13	rna-XM_042256195.1	SPTA1
1	109600001	109640000	1.54413	2.8796e-12	rna-XM_042256195.1	SPTA1
10	19360001	19400000	1.52732	5.334e-12	rna-XM_042254711.1	LOC101116064
10	19360001	19400000	1.52732	5.334e-12	rna-XM_042254712.1	LOC101116064
10	19360001	19400000	1.52732	5.334e-12	rna-XM_042254713.1	LOC101116064
10	19360001	19400000	1.52732	5.334e-12	rna-XM_042254714.1	LOC101116064
10	19360001	19400000	1.52732	5.334e-12	rna-XM_042254715.1	LOC101116064
10	19360001	19400000	1.52732	5.334e-12	rna-XM_042254716.1	LOC101116064
10	19360001	19400000	1.52732	5.334e-12	rna-XM_042254717.1	LOC101116064
10	19360001	19400000	1.52732	5.334e-12	rna-XM_042254718.1	LOC101116064
10	19360001	19400000	1.52732	5.334e-12	rna-XM_042254719.1	LOC101116064
10	19360001	19400000	1.52732	5.334e-12	rna-XM_042254720.1	LOC101116064
10	19360001	19400000	1.52732	5.334e-12	rna-XM_042254721.1	LOC101116064
10	19360001	19400000	1.52732	5.334e-12	rna-XM_042254722.1	LOC101116064
10	19360001	19400000	1.52732	5.334e-12	rna-XM_042254723.1	LOC101116064
10	19360001	19400000	1.52732	5.334e-12	rna-XM_042254724.1	LOC101116064
10	19360001	19400000	1.52732	5.334e-12	rna-XM_042254725.1	LOC101116064
10	19360001	19400000	1.52732	5.334e-12	rna-XM_042254726.1	LOC101116064
10	19360001	19400000	1.52732	5.334e-12	rna-XM_042254727.1	LOC101116064
10	19360001	19400000	1.52732	5.334e-12	rna-XM_042254728.1	LOC101116064
10	19360001	19400000	1.52732	5.334e-12	rna-XM_042254729.1	LOC101116064
1	109560001	109600000	1.49115	1.9577e-11	rna-XM_042256195.1	SPTA1
6	31760001	31800000	1.46864	4.3208e-11	rna-XM_004009703.5	GRID2
5	9300001	9340000	1.45441	7.0745e-11	rna-XM_027969480.2	ADGRE2
5	9300001	9340000	1.45441	7.0745e-11	rna-XM_027969481.2	ADGRE2
1	109860001	109900000	1.44885	8.5675e-11	rna-XM_042243394.1	LOC121818640
6	80500001	80540000	1.44285	1.052e-10	rna-XM_004009860.5	TECRL
6	80500001	80540000	1.44285	1.052e-10	rna-XM_027971027.2	TECRL
6	80500001	80540000	1.44285	1.052e-10	rna-XM_042251457.1	TECRL
6	31780001	31820000	1.40979	3.2073e-10	rna-XM_004009703.5	GRID2
1	109880001	109920000	1.36564	1.3571e-09	rna-XM_042243394.1	LOC121818640
8	10380001	10420000	1.33056	4.1128e-09	rna-NM_001135220.1	ME1
1	109580001	109620000	1.32539	4.8305e-09	rna-XM_042256195.1	SPTA1
5	60340001	60380000	1.31369	6.9295e-09	rna-XM_027970428.2	SLC36A2
8	88840001	88880000	1.30458	9.1535e-09	rna-XM_027972732.2	TBXT
1	41960001	42000000	1.2939	1.265e-08	rna-XM_027970913.2	PDE4B
1	41960001	42000000	1.2939	1.265e-08	rna-XM_042249316.1	PDE4B
1	41960001	42000000	1.2939	1.265e-08	rna-XM_042249321.1	PDE4B
7	54400001	54440000	1.29344	1.2826e-08	rna-XM_042252444.1	UNC13C
7	54400001	54440000	1.29344	1.2826e-08	rna-XM_042252445.1	UNC13C
5	60320001	60360000	1.2854	1.6331e-08	rna-XM_027970428.2	SLC36A2
5	60320001	60360000	1.2854	1.6331e-08	rna-XM_027970430.2	SLC36A3
1	41860001	41900000	1.28301	1.7538e-08	rna-XM_042249316.1	PDE4B
1	41860001	41900000	1.28301	1.7538e-08	rna-XM_042249321.1	PDE4B
6	22840001	22880000	1.26997	2.5832e-08	rna-XM_004009668.4	SLC39A8
6	22840001	22880000	1.26997	2.5832e-08	rna-XM_012179610.4	SLC39A8
6	22840001	22880000	1.26997	2.5832e-08	rna-XM_027970853.2	SLC39A8
6	22840001	22880000	1.26997	2.5832e-08	rna-XM_042251203.1	SLC39A8
1	41920001	41960000	1.26978	2.5973e-08	rna-XM_042249316.1	PDE4B
1	41920001	41960000	1.26978	2.5973e-08	rna-XM_042249321.1	PDE4B
5	9240001	9280000	1.25793	3.6778e-08	rna-XM_027969480.2	ADGRE2
5	9240001	9280000	1.25793	3.6778e-08	rna-XM_027969481.2	ADGRE2
8	88860001	88900000	1.24256	5.7424e-08	rna-XM_027972732.2	TBXT
5	71160001	71200000	1.23954	6.2629e-08	rna-XM_004009041.5	GABRA1
12	72200001	72240000	1.23117	7.9554e-08	rna-XM_015099380.3	HHAT
12	72200001	72240000	1.23117	7.9554e-08	rna-XM_042229244.1	HHAT
12	72200001	72240000	1.23117	7.9554e-08	rna-XM_042229245.1	HHAT
12	72200001	72240000	1.23117	7.9554e-08	rna-XM_042229246.1	HHAT
4	109060001	109100000	1.22659	9.0604e-08	rna-XM_004008152.5	TPK1
4	109060001	109100000	1.22659	9.0604e-08	rna-XM_012177322.4	TPK1
4	109060001	109100000	1.22659	9.0604e-08	rna-XM_027968906.2	TPK1
4	109060001	109100000	1.22659	9.0604e-08	rna-XM_027968907.2	TPK1
4	109060001	109100000	1.22659	9.0604e-08	rna-XM_042248970.1	TPK1
4	109060001	109100000	1.22659	9.0604e-08	rna-XM_042248971.1	TPK1
8	13260001	13300000	1.20763	1.5433e-07	rna-XM_012182480.4	TPD52L1
8	13260001	13300000	1.20763	1.5433e-07	rna-XM_012182483.4	TPD52L1
8	13260001	13300000	1.20763	1.5433e-07	rna-XM_027972329.2	TPD52L1
8	13260001	13300000	1.20763	1.5433e-07	rna-XM_027972330.2	TPD52L1
8	13260001	13300000	1.20763	1.5433e-07	rna-XM_027972332.2	TPD52L1
6	80560001	80600000	1.2053	1.6466e-07	rna-XM_004009860.5	TECRL
6	80560001	80600000	1.2053	1.6466e-07	rna-XM_027971027.2	TECRL
6	80560001	80600000	1.2053	1.6466e-07	rna-XM_042251457.1	TECRL
21	16800001	16840000	1.2023	1.7896e-07	rna-XM_027960074.2	LOC101117804
3	141760001	141800000	1.19592	2.1342e-07	rna-XM_004006428.5	NELL2
3	141760001	141800000	1.19592	2.1342e-07	rna-XM_015094719.3	NELL2
3	141760001	141800000	1.19592	2.1342e-07	rna-XM_042246832.1	NELL2
1	109620001	109660000	1.19237	2.3534e-07	rna-XM_042256195.1	SPTA1
19	46800001	46840000	1.19088	2.4516e-07	rna-XM_027958277.2	CACNA2D3
19	46800001	46840000	1.19088	2.4516e-07	rna-XM_042236059.1	CACNA2D3
19	46800001	46840000	1.19088	2.4516e-07	rna-XM_042236060.1	CACNA2D3
19	46800001	46840000	1.19088	2.4516e-07	rna-XM_042236061.1	CACNA2D3
7	15020001	15060000	1.18958	2.5404e-07	rna-NM_001040289.1	CLN6
6	80480001	80520000	1.18659	2.7563e-07	rna-XM_004009860.5	TECRL
6	80480001	80520000	1.18659	2.7563e-07	rna-XM_027971027.2	TECRL
6	80480001	80520000	1.18659	2.7563e-07	rna-XM_042251457.1	TECRL
5	60360001	60400000	1.18328	3.0165e-07	rna-XM_027970428.2	SLC36A2
6	80520001	80560000	1.18107	3.2033e-07	rna-XM_004009860.5	TECRL
6	80520001	80560000	1.18107	3.2033e-07	rna-XM_027971027.2	TECRL
6	80520001	80560000	1.18107	3.2033e-07	rna-XM_042251457.1	TECRL
1	109840001	109880000	1.17522	3.7521e-07	rna-XM_042243387.1	LOC105605630
1	109840001	109880000	1.17522	3.7521e-07	rna-XM_042243394.1	LOC121818640
8	10400001	10440000	1.16483	4.9587e-07	rna-NM_001135220.1	ME1
5	22260001	22300000	1.16115	5.4706e-07	rna-XM_012178168.4	ADAMTS19
5	22260001	22300000	1.16115	5.4706e-07	rna-XM_042250270.1	ADAMTS19
5	22260001	22300000	1.16115	5.4706e-07	rna-XM_042250271.1	ADAMTS19
6	96360001	96400000	1.15772	5.9911e-07	rna-XM_027970763.2	CFAP299
6	80580001	80620000	1.15181	7.0041e-07	rna-XM_004009860.5	TECRL
6	80580001	80620000	1.15181	7.0041e-07	rna-XM_027971027.2	TECRL
6	80580001	80620000	1.15181	7.0041e-07	rna-XM_042251457.1	TECRL
3	46640001	46680000	1.14853	7.6356e-07	rna-XM_015094329.3	USP34
3	46640001	46680000	1.14853	7.6356e-07	rna-XM_042246016.1	USP34
3	46640001	46680000	1.14853	7.6356e-07	rna-XM_042246017.1	USP34
3	46640001	46680000	1.14853	7.6356e-07	rna-XM_042246018.1	USP34
3	46640001	46680000	1.14853	7.6356e-07	rna-XM_042246019.1	USP34
3	181640001	181680000	1.14555	8.2559e-07	rna-XM_027967767.2	LOC101103965
3	181640001	181680000	1.14555	8.2559e-07	rna-XM_027967768.2	LOC101103965
3	141780001	141820000	1.13977	9.6013e-07	rna-XM_004006428.5	NELL2
3	141780001	141820000	1.13977	9.6013e-07	rna-XM_015094719.3	NELL2
3	141780001	141820000	1.13977	9.6013e-07	rna-XM_042246832.1	NELL2
21	16780001	16820000	1.13768	1.0137e-06	rna-XM_027960074.2	LOC101117804
26	2460001	2500000	1.13589	1.062e-06	rna-XM_042241416.1	CSMD1
12	72180001	72220000	1.13518	1.0818e-06	rna-XM_015099380.3	HHAT
12	72180001	72220000	1.13518	1.0818e-06	rna-XM_042229244.1	HHAT
12	72180001	72220000	1.13518	1.0818e-06	rna-XM_042229245.1	HHAT
12	72180001	72220000	1.13518	1.0818e-06	rna-XM_042229246.1	HHAT
12	880001	920000	1.13342	1.1322e-06	rna-NM_001246210.1	BTG2
1	41980001	42020000	1.13016	1.2315e-06	rna-XM_027970913.2	PDE4B
1	41980001	42020000	1.13016	1.2315e-06	rna-XM_042249316.1	PDE4B
1	41980001	42020000	1.13016	1.2315e-06	rna-XM_042249321.1	PDE4B
1	109900001	109940000	1.12986	1.2411e-06	rna-XM_042243394.1	LOC121818640
4	109040001	109080000	1.12902	1.2682e-06	rna-XM_004008152.5	TPK1
4	109040001	109080000	1.12902	1.2682e-06	rna-XM_012177322.4	TPK1
4	109040001	109080000	1.12902	1.2682e-06	rna-XM_027968906.2	TPK1
4	109040001	109080000	1.12902	1.2682e-06	rna-XM_027968907.2	TPK1
4	109040001	109080000	1.12902	1.2682e-06	rna-XM_042248970.1	TPK1
4	109040001	109080000	1.12902	1.2682e-06	rna-XM_042248971.1	TPK1
6	85360001	85400000	1.12883	1.2745e-06	rna-XM_004009874.5	LOC101117764
8	30940001	30980000	1.12696	1.3372e-06	rna-XM_012182695.3	ATG5
8	30940001	30980000	1.12696	1.3372e-06	rna-XM_012182696.3	ATG5
8	30940001	30980000	1.12696	1.3372e-06	rna-XM_012182697.4	ATG5
8	30940001	30980000	1.12696	1.3372e-06	rna-XM_012182698.4	ATG5
8	30940001	30980000	1.12696	1.3372e-06	rna-XM_012182699.3	ATG5
8	30940001	30980000	1.12696	1.3372e-06	rna-XM_042253357.1	ATG5
8	30940001	30980000	1.12696	1.3372e-06	rna-XM_042253358.1	ATG5
8	30940001	30980000	1.12696	1.3372e-06	rna-XM_042253359.1	ATG5
8	30940001	30980000	1.12696	1.3372e-06	rna-XM_042253360.1	ATG5
8	30940001	30980000	1.12696	1.3372e-06	rna-XM_042253361.1	ATG5
14	960001	1000000	1.12349	1.4617e-06	rna-XM_027977612.2	VAC14
14	960001	1000000	1.12349	1.4617e-06	rna-XM_027977613.2	MTSS2
14	960001	1000000	1.12349	1.4617e-06	rna-XM_042231442.1	MTSS2
14	960001	1000000	1.12349	1.4617e-06	rna-XM_042231443.1	MTSS2
14	960001	1000000	1.12349	1.4617e-06	rna-XM_042231444.1	MTSS2
14	960001	1000000	1.12349	1.4617e-06	rna-XM_042231445.1	MTSS2
14	960001	1000000	1.12349	1.4617e-06	rna-XM_042231446.1	MTSS2
21	16820001	16860000	1.11978	1.6073e-06	rna-XM_027960074.2	LOC101117804
5	60300001	60340000	1.11724	1.7143e-06	rna-XM_027970430.2	SLC36A3
1	109960001	110000000	1.11634	1.754e-06	rna-XM_004002644.5	LOC101112936
1	109960001	110000000	1.11634	1.754e-06	rna-XM_042256204.1	LOC101112936
1	109960001	110000000	1.11634	1.754e-06	rna-XM_042256208.1	LOC101112936
1	120740001	120780000	1.11486	1.8215e-06	rna-XM_042229228.1	LOC101111513
23	50540001	50580000	1.1142	1.8523e-06	rna-XM_027960753.2	MAPK4
18	30040001	30080000	1.11063	2.0272e-06	rna-XM_027957162.2	PEAK1
18	30040001	30080000	1.11063	2.0272e-06	rna-XM_042235198.1	PEAK1
18	30040001	30080000	1.11063	2.0272e-06	rna-XM_042235199.1	PEAK1
18	30040001	30080000	1.11063	2.0272e-06	rna-XM_042235200.1	PEAK1
18	30040001	30080000	1.11063	2.0272e-06	rna-XM_042235201.1	PEAK1
3	46540001	46580000	1.10649	2.2502e-06	rna-XM_027966715.2	XPO1
7	54420001	54460000	1.10634	2.2585e-06	rna-XM_042252444.1	UNC13C
7	54420001	54460000	1.10634	2.2585e-06	rna-XM_042252445.1	UNC13C
19	46780001	46820000	1.10422	2.382e-06	rna-XM_027958277.2	CACNA2D3
19	46780001	46820000	1.10422	2.382e-06	rna-XM_042236059.1	CACNA2D3
19	46780001	46820000	1.10422	2.382e-06	rna-XM_042236060.1	CACNA2D3
19	46780001	46820000	1.10422	2.382e-06	rna-XM_042236061.1	CACNA2D3
23	50560001	50600000	1.1015	2.5504e-06	rna-XM_027960753.2	MAPK4
3	141740001	141780000	1.10018	2.6356e-06	rna-XM_004006428.5	NELL2
3	141740001	141780000	1.10018	2.6356e-06	rna-XM_015094719.3	NELL2
3	141740001	141780000	1.10018	2.6356e-06	rna-XM_042246832.1	NELL2
1	41940001	41980000	1.09507	2.9937e-06	rna-XM_027970913.2	PDE4B
1	41940001	41980000	1.09507	2.9937e-06	rna-XM_042249316.1	PDE4B
1	41940001	41980000	1.09507	2.9937e-06	rna-XM_042249321.1	PDE4B
1	20020001	20060000	1.09399	3.0752e-06	rna-XM_027969232.2	TESK2
1	20020001	20060000	1.09399	3.0752e-06	rna-XM_027969237.2	TESK2
1	20020001	20060000	1.09399	3.0752e-06	rna-XM_027969240.2	TESK2
1	20020001	20060000	1.09399	3.0752e-06	rna-XM_027969243.2	TESK2
2	180720001	180760000	1.09371	3.0965e-06	rna-XM_042243952.1	DPP10
2	180720001	180760000	1.09371	3.0965e-06	rna-XM_042243953.1	DPP10
23	50520001	50560000	1.09146	3.2735e-06	rna-XM_027960753.2	MAPK4
14	880001	920000	1.0898	3.4109e-06	rna-XM_027977612.2	VAC14
6	104340001	104380000	1.08871	3.5043e-06	rna-XM_042251640.1	EVC2
6	56300001	56340000	1.08736	3.6229e-06	rna-XM_015096434.3	ARAP2
6	56300001	56340000	1.08736	3.6229e-06	rna-XM_027970921.2	ARAP2
6	56300001	56340000	1.08736	3.6229e-06	rna-XM_027970922.2	ARAP2
6	56300001	56340000	1.08736	3.6229e-06	rna-XM_042251305.1	ARAP2
6	56300001	56340000	1.08736	3.6229e-06	rna-XM_042251306.1	ARAP2
6	56300001	56340000	1.08736	3.6229e-06	rna-XM_042251307.1	ARAP2
X	28200001	28240000	1.08337	3.9964e-06	rna-XM_027963410.2	IL1RAPL1
2	132240001	132280000	1.08306	4.0269e-06	rna-XM_004004552.5	PDE11A
2	132240001	132280000	1.08306	4.0269e-06	rna-XM_042243674.1	PDE11A
8	10440001	10480000	1.08248	4.0846e-06	rna-NM_001135220.1	ME1
9	28500001	28540000	1.08185	4.1476e-06	rna-XM_004011647.5	MTSS1
9	28500001	28540000	1.08185	4.1476e-06	rna-XM_004011648.5	MTSS1
9	28500001	28540000	1.08185	4.1476e-06	rna-XM_004011649.5	MTSS1
9	28500001	28540000	1.08185	4.1476e-06	rna-XM_027972910.2	MTSS1
9	28500001	28540000	1.08185	4.1476e-06	rna-XM_027972911.2	MTSS1
9	28500001	28540000	1.08185	4.1476e-06	rna-XM_027972912.2	MTSS1
9	28500001	28540000	1.08185	4.1476e-06	rna-XM_042254143.1	MTSS1
9	28500001	28540000	1.08185	4.1476e-06	rna-XM_042254145.1	MTSS1
17	18560001	18600000	1.08164	4.1692e-06	rna-XM_012097473.4	ELF2
17	18560001	18600000	1.08164	4.1692e-06	rna-XM_012097474.4	ELF2
17	18560001	18600000	1.08164	4.1692e-06	rna-XM_027956268.2	ELF2
17	18560001	18600000	1.08164	4.1692e-06	rna-XM_027956269.2	ELF2
17	18560001	18600000	1.08164	4.1692e-06	rna-XM_027956270.2	ELF2
17	18560001	18600000	1.08164	4.1692e-06	rna-XM_027956271.2	ELF2
17	18560001	18600000	1.08164	4.1692e-06	rna-XM_042234332.1	ELF2
4	109080001	109120000	1.0809	4.245e-06	rna-XM_004008152.5	TPK1
4	109080001	109120000	1.0809	4.245e-06	rna-XM_012177322.4	TPK1
4	109080001	109120000	1.0809	4.245e-06	rna-XM_027968906.2	TPK1
4	109080001	109120000	1.0809	4.245e-06	rna-XM_027968907.2	TPK1
4	109080001	109120000	1.0809	4.245e-06	rna-XM_042248970.1	TPK1
4	109080001	109120000	1.0809	4.245e-06	rna-XM_042248971.1	TPK1
1	37860001	37900000	1.07707	4.6618e-06	rna-XM_015092012.3	DOCK7
1	37860001	37900000	1.07707	4.6618e-06	rna-XM_015092013.3	DOCK7
1	37860001	37900000	1.07707	4.6618e-06	rna-XM_015092014.3	DOCK7
1	37860001	37900000	1.07707	4.6618e-06	rna-XM_015092015.3	DOCK7
1	37860001	37900000	1.07707	4.6618e-06	rna-XM_027970753.2	USP1
1	37860001	37900000	1.07707	4.6618e-06	rna-XM_042248983.1	DOCK7
8	13280001	13320000	1.0733	5.109e-06	rna-XM_012182480.4	TPD52L1
8	13280001	13320000	1.0733	5.109e-06	rna-XM_012182483.4	TPD52L1
8	13280001	13320000	1.0733	5.109e-06	rna-XM_027972329.2	TPD52L1
8	13280001	13320000	1.0733	5.109e-06	rna-XM_027972330.2	TPD52L1
8	13280001	13320000	1.0733	5.109e-06	rna-XM_027972332.2	TPD52L1
8	10460001	10500000	1.06858	5.7276e-06	rna-NM_001135220.1	ME1
8	48280001	48320000	1.06648	6.0249e-06	rna-XM_027972716.2	GABRR1
20	41980001	42020000	1.06645	6.0296e-06	rna-XM_004019126.5	RNF182
20	41980001	42020000	1.06645	6.0296e-06	rna-XM_012101261.4	RNF182
5	60280001	60320000	1.06482	6.2699e-06	rna-XM_004008988.5	GM2A
5	60280001	60320000	1.06482	6.2699e-06	rna-XM_027970430.2	SLC36A3
2	2720001	2760000	1.06205	6.701e-06	rna-XM_004003968.5	PSMD5
2	2720001	2760000	1.06205	6.701e-06	rna-XM_012111867.4	LOC101116026
2	2720001	2760000	1.06205	6.701e-06	rna-XM_012111874.4	LOC101116026
2	2720001	2760000	1.06205	6.701e-06	rna-XM_012111887.4	LOC101116026
2	2720001	2760000	1.06205	6.701e-06	rna-XM_012154498.4	B3GALT9
2	2720001	2760000	1.06205	6.701e-06	rna-XM_015092953.3	LOC101116026
2	2720001	2760000	1.06205	6.701e-06	rna-XM_042242786.1	LOC101116026
2	2720001	2760000	1.06205	6.701e-06	rna-XM_042242787.1	LOC101116026
3	206500001	206540000	1.06108	6.8597e-06	rna-XM_042247566.1	LOC114114111
1	163700001	163740000	1.05778	7.4224e-06	rna-XM_004002866.4	CLDND1
1	163700001	163740000	1.05778	7.4224e-06	rna-XM_012188475.3	CLDND1
1	163700001	163740000	1.05778	7.4224e-06	rna-XM_042230568.1	CLDND1
6	104320001	104360000	1.05703	7.5562e-06	rna-XM_042251640.1	EVC2
X	28220001	28260000	1.05454	8.0179e-06	rna-XM_027963410.2	IL1RAPL1
12	51500001	51540000	1.04827	9.3024e-06	rna-XM_015099305.3	FHAD1
12	51500001	51540000	1.04827	9.3024e-06	rna-XM_015099307.3	FHAD1
12	51500001	51540000	1.04827	9.3024e-06	rna-XM_015099308.3	FHAD1
12	51500001	51540000	1.04827	9.3024e-06	rna-XM_015099309.3	FHAD1
12	51500001	51540000	1.04827	9.3024e-06	rna-XM_027975873.2	FHAD1
12	51500001	51540000	1.04827	9.3024e-06	rna-XM_027975874.2	FHAD1
12	51500001	51540000	1.04827	9.3024e-06	rna-XM_042257439.1	FHAD1
2	209800001	209840000	1.04708	9.5655e-06	rna-XM_004004867.5	CCNYL1
2	209800001	209840000	1.04708	9.5655e-06	rna-XM_004004868.5	CCNYL1
2	209800001	209840000	1.04708	9.5655e-06	rna-XM_027965132.2	FZD5
2	209800001	209840000	1.04708	9.5655e-06	rna-XM_042244107.1	CCNYL1
2	152420001	152460000	1.04634	9.735e-06	rna-XM_004004684.5	GALNT5
2	152420001	152460000	1.04634	9.735e-06	rna-XM_042243835.1	GALNT5
10	19340001	19380000	1.04234	1.0693e-05	rna-XM_004012075.4	CAB39L
10	19340001	19380000	1.04234	1.0693e-05	rna-XM_012184464.3	CAB39L
10	19340001	19380000	1.04234	1.0693e-05	rna-XM_042254711.1	LOC101116064
10	19340001	19380000	1.04234	1.0693e-05	rna-XM_042254712.1	LOC101116064
10	19340001	19380000	1.04234	1.0693e-05	rna-XM_042254713.1	LOC101116064
10	19340001	19380000	1.04234	1.0693e-05	rna-XM_042254714.1	LOC101116064
10	19340001	19380000	1.04234	1.0693e-05	rna-XM_042254715.1	LOC101116064
10	19340001	19380000	1.04234	1.0693e-05	rna-XM_042254716.1	LOC101116064
10	19340001	19380000	1.04234	1.0693e-05	rna-XM_042254717.1	LOC101116064
10	19340001	19380000	1.04234	1.0693e-05	rna-XM_042254718.1	LOC101116064
10	19340001	19380000	1.04234	1.0693e-05	rna-XM_042254719.1	LOC101116064
10	19340001	19380000	1.04234	1.0693e-05	rna-XM_042254720.1	LOC101116064
10	19340001	19380000	1.04234	1.0693e-05	rna-XM_042254721.1	LOC101116064
10	19340001	19380000	1.04234	1.0693e-05	rna-XM_042254722.1	LOC101116064
10	19340001	19380000	1.04234	1.0693e-05	rna-XM_042254723.1	LOC101116064
10	19340001	19380000	1.04234	1.0693e-05	rna-XM_042254724.1	LOC101116064
10	19340001	19380000	1.04234	1.0693e-05	rna-XM_042254725.1	LOC101116064
10	19340001	19380000	1.04234	1.0693e-05	rna-XM_042254726.1	LOC101116064
10	19340001	19380000	1.04234	1.0693e-05	rna-XM_042254727.1	LOC101116064
10	19340001	19380000	1.04234	1.0693e-05	rna-XM_042254728.1	LOC101116064
10	19340001	19380000	1.04234	1.0693e-05	rna-XM_042254729.1	LOC101116064
10	19340001	19380000	1.04234	1.0693e-05	rna-XM_042254738.1	CAB39L
10	19340001	19380000	1.04234	1.0693e-05	rna-XM_042254739.1	CAB39L
10	19340001	19380000	1.04234	1.0693e-05	rna-XM_042254740.1	CAB39L
10	19340001	19380000	1.04234	1.0693e-05	rna-XM_042254741.1	CAB39L
10	19340001	19380000	1.04234	1.0693e-05	rna-XM_042254742.1	CAB39L
10	19340001	19380000	1.04234	1.0693e-05	rna-XM_042254744.1	CAB39L
1	20140001	20180000	1.04174	1.0844e-05	rna-XM_004001918.4	PRDX1
1	20140001	20180000	1.04174	1.0844e-05	rna-XM_012126652.4	PRDX1
1	20140001	20180000	1.04174	1.0844e-05	rna-XM_042247203.1	PRDX1
23	37880001	37920000	1.04049	1.1167e-05	rna-NM_001145182.1	MRCL3
23	37880001	37920000	1.04049	1.1167e-05	rna-XM_012103230.3	MRCL3
23	37880001	37920000	1.04049	1.1167e-05	rna-XM_015103649.3	LOC101105123
23	37880001	37920000	1.04049	1.1167e-05	rna-XM_027960680.2	MRCL3
6	85340001	85380000	1.03977	1.1357e-05	rna-XM_004009874.5	LOC101117764
1	20040001	20080000	1.03815	1.1795e-05	rna-XM_027969232.2	TESK2
1	20040001	20080000	1.03815	1.1795e-05	rna-XM_027969237.2	TESK2
1	20040001	20080000	1.03815	1.1795e-05	rna-XM_027969240.2	TESK2
1	20040001	20080000	1.03815	1.1795e-05	rna-XM_027969243.2	TESK2
5	9320001	9360000	1.03743	1.1996e-05	rna-XM_027969480.2	ADGRE2
5	9320001	9360000	1.03743	1.1996e-05	rna-XM_027969481.2	ADGRE2
18	30060001	30100000	1.0369	1.2144e-05	rna-XM_027957162.2	PEAK1
18	30060001	30100000	1.0369	1.2144e-05	rna-XM_042235198.1	PEAK1
18	30060001	30100000	1.0369	1.2144e-05	rna-XM_042235199.1	PEAK1
18	30060001	30100000	1.0369	1.2144e-05	rna-XM_042235200.1	PEAK1
18	30060001	30100000	1.0369	1.2144e-05	rna-XM_042235201.1	PEAK1
2	2740001	2780000	1.03677	1.2181e-05	rna-XM_004003968.5	PSMD5
2	2740001	2780000	1.03677	1.2181e-05	rna-XM_004003970.5	FBXW2
2	2740001	2780000	1.03677	1.2181e-05	rna-XM_012154498.4	B3GALT9
2	2740001	2780000	1.03677	1.2181e-05	rna-XM_042242788.1	FBXW2
2	2740001	2780000	1.03677	1.2181e-05	rna-XM_042242789.1	FBXW2
2	2740001	2780000	1.03677	1.2181e-05	rna-XM_042242790.1	FBXW2
1	37880001	37920000	1.03675	1.2188e-05	rna-XM_015092012.3	DOCK7
1	37880001	37920000	1.03675	1.2188e-05	rna-XM_015092013.3	DOCK7
1	37880001	37920000	1.03675	1.2188e-05	rna-XM_015092014.3	DOCK7
1	37880001	37920000	1.03675	1.2188e-05	rna-XM_015092015.3	DOCK7
1	37880001	37920000	1.03675	1.2188e-05	rna-XM_042248983.1	DOCK7
1	20000001	20040000	1.03365	1.3099e-05	rna-XM_027969232.2	TESK2
1	20000001	20040000	1.03365	1.3099e-05	rna-XM_027969237.2	TESK2
1	20000001	20040000	1.03365	1.3099e-05	rna-XM_027969240.2	TESK2
1	20000001	20040000	1.03365	1.3099e-05	rna-XM_027969243.2	TESK2
12	860001	900000	1.03284	1.3345e-05	rna-NM_001246210.1	BTG2
14	940001	980000	1.03224	1.3534e-05	rna-XM_027977612.2	VAC14
1	20060001	20100000	1.0321	1.3576e-05	rna-XM_027969232.2	TESK2
1	20060001	20100000	1.0321	1.3576e-05	rna-XM_027969237.2	TESK2
1	20060001	20100000	1.0321	1.3576e-05	rna-XM_027969240.2	TESK2
1	20060001	20100000	1.0321	1.3576e-05	rna-XM_027969243.2	TESK2
4	115460001	115500000	1.03092	1.3955e-05	rna-XM_042249284.1	SMARCD3
4	115460001	115500000	1.03092	1.3955e-05	rna-XM_042249285.1	SMARCD3
8	10420001	10460000	1.02452	1.6174e-05	rna-NM_001135220.1	ME1
9	60740001	60780000	1.02252	1.6935e-05	rna-XM_004011773.5	EIF3H
1	218540001	218580000	1.02232	1.7012e-05	rna-XM_004003181.5	MECOM
1	218540001	218580000	1.02232	1.7012e-05	rna-XM_012099708.4	MECOM
1	218540001	218580000	1.02232	1.7012e-05	rna-XM_012099711.4	MECOM
1	218540001	218580000	1.02232	1.7012e-05	rna-XM_012099716.4	MECOM
1	218540001	218580000	1.02232	1.7012e-05	rna-XM_012099727.3	MECOM
1	218540001	218580000	1.02232	1.7012e-05	rna-XM_015091793.3	MECOM
5	60400001	60440000	1.01824	1.8675e-05	rna-XM_027970431.2	SLC36A1
5	60400001	60440000	1.01824	1.8675e-05	rna-XM_027970432.2	SLC36A1
5	60400001	60440000	1.01824	1.8675e-05	rna-XM_027970433.2	SLC36A1
X	35680001	35720000	1.01746	1.9008e-05	rna-XM_042241764.1	CFAP47
8	51320001	51360000	1.01489	2.0153e-05	rna-XM_004011302.5	NT5E
8	51320001	51360000	1.01489	2.0153e-05	rna-XM_012182824.4	SNX14
8	51320001	51360000	1.01489	2.0153e-05	rna-XM_012182825.4	SNX14
8	51320001	51360000	1.01489	2.0153e-05	rna-XM_012182826.4	SNX14
8	51320001	51360000	1.01489	2.0153e-05	rna-XM_027972448.2	SNX14
8	51320001	51360000	1.01489	2.0153e-05	rna-XM_042253431.1	NT5E
17	18580001	18620000	1.01444	2.0361e-05	rna-XM_004017247.5	ELF2
17	18580001	18620000	1.01444	2.0361e-05	rna-XM_004017248.5	ELF2
17	18580001	18620000	1.01444	2.0361e-05	rna-XM_012097470.4	ELF2
17	18580001	18620000	1.01444	2.0361e-05	rna-XM_012097472.4	ELF2
17	18580001	18620000	1.01444	2.0361e-05	rna-XM_012097473.4	ELF2
17	18580001	18620000	1.01444	2.0361e-05	rna-XM_012097474.4	ELF2
17	18580001	18620000	1.01444	2.0361e-05	rna-XM_027956268.2	ELF2
17	18580001	18620000	1.01444	2.0361e-05	rna-XM_027956269.2	ELF2
17	18580001	18620000	1.01444	2.0361e-05	rna-XM_027956270.2	ELF2
17	18580001	18620000	1.01444	2.0361e-05	rna-XM_027956271.2	ELF2
17	18580001	18620000	1.01444	2.0361e-05	rna-XM_042234332.1	ELF2
2	169300001	169340000	1.01419	2.0475e-05	rna-XM_042243924.1	LRP1B
1	228300001	228340000	1.01338	2.0859e-05	rna-XM_027958909.2	LOC101107061
1	228300001	228340000	1.01338	2.0859e-05	rna-XM_027958917.2	LOC101107061
1	228300001	228340000	1.01338	2.0859e-05	rna-XM_042235018.1	LOC101107061
1	228300001	228340000	1.01338	2.0859e-05	rna-XM_042235034.1	LOC101107061
1	228300001	228340000	1.01338	2.0859e-05	rna-XM_042235040.1	LOC101107061
7	680001	720000	1.01166	2.1688e-05	rna-XM_027971442.2	LOC101121522
7	680001	720000	1.01166	2.1688e-05	rna-XM_027971443.2	LOC101121522
7	680001	720000	1.01166	2.1688e-05	rna-XM_042251942.1	LOC101121522
7	680001	720000	1.01166	2.1688e-05	rna-XM_042251943.1	LOC101121522
5	71140001	71180000	1.01084	2.2091e-05	rna-XM_004009041.5	GABRA1
9	35900001	35940000	1.01069	2.2166e-05	rna-XM_027972963.2	XKR4
6	22820001	22860000	1.00699	2.4096e-05	rna-XM_004009668.4	SLC39A8
6	22820001	22860000	1.00699	2.4096e-05	rna-XM_012179610.4	SLC39A8
6	22820001	22860000	1.00699	2.4096e-05	rna-XM_027970853.2	SLC39A8
6	22820001	22860000	1.00699	2.4096e-05	rna-XM_042251203.1	SLC39A8
4	8940001	8980000	1.00547	2.4935e-05	rna-XM_004007703.5	CDK14
4	8940001	8980000	1.00547	2.4935e-05	rna-XM_015095181.3	CDK14
4	8940001	8980000	1.00547	2.4935e-05	rna-XM_027968434.2	CDK14
4	8940001	8980000	1.00547	2.4935e-05	rna-XM_042248369.1	CDK14
X	35660001	35700000	1.00518	2.5098e-05	rna-XM_042241764.1	CFAP47
20	41960001	42000000	1.00423	2.5643e-05	rna-XM_004019126.5	RNF182
20	41960001	42000000	1.00423	2.5643e-05	rna-XM_012101261.4	RNF182
1	20160001	20200000	1.00385	2.5862e-05	rna-XM_004001920.4	AKR1A1
1	20160001	20200000	1.00385	2.5862e-05	rna-XM_012126920.3	AKR1A1
1	20160001	20200000	1.00385	2.5862e-05	rna-XM_012126973.4	AKR1A1
5	20400001	20440000	1.00266	2.6558e-05	rna-XM_027970580.2	MEIKIN
7	54080001	54120000	1.00177	2.7096e-05	rna-XM_042252444.1	UNC13C
7	54080001	54120000	1.00177	2.7096e-05	rna-XM_042252445.1	UNC13C
8	10360001	10400000	1.00094	2.7603e-05	rna-NM_001135220.1	ME1
8	10360001	10400000	1.00094	2.7603e-05	rna-XM_004011129.4	PGM3
8	10360001	10400000	1.00094	2.7603e-05	rna-XM_004011130.5	RWDD2A
8	10360001	10400000	1.00094	2.7603e-05	rna-XM_042253177.1	RWDD2A
X	101040001	101080000	0.999419	2.8555e-05	rna-XM_015105024.3	GPC3
7	660001	700000	0.999257	2.8658e-05	rna-XM_027971442.2	LOC101121522
7	660001	700000	0.999257	2.8658e-05	rna-XM_027971443.2	LOC101121522
7	660001	700000	0.999257	2.8658e-05	rna-XM_042251942.1	LOC101121522
7	660001	700000	0.999257	2.8658e-05	rna-XM_042251943.1	LOC101121522
8	51340001	51380000	0.999206	2.8691e-05	rna-XM_004011302.5	NT5E
8	51340001	51380000	0.999206	2.8691e-05	rna-XM_042253431.1	NT5E
21	16840001	16880000	0.998214	2.9333e-05	rna-XM_027960074.2	LOC101117804
2	150400001	150440000	0.994979	3.1521e-05	rna-XM_012136085.4	BAZ2B
2	150400001	150440000	0.994979	3.1521e-05	rna-XM_012136095.3	BAZ2B
2	150400001	150440000	0.994979	3.1521e-05	rna-XM_042244893.1	BAZ2B
2	150400001	150440000	0.994979	3.1521e-05	rna-XM_042244894.1	BAZ2B
2	150400001	150440000	0.994979	3.1521e-05	rna-XM_042244895.1	BAZ2B
2	150400001	150440000	0.994979	3.1521e-05	rna-XM_042244896.1	BAZ2B
2	150400001	150440000	0.994979	3.1521e-05	rna-XM_042244897.1	BAZ2B
2	150400001	150440000	0.994979	3.1521e-05	rna-XM_042244898.1	BAZ2B
2	150400001	150440000	0.994979	3.1521e-05	rna-XM_042244899.1	BAZ2B
2	150400001	150440000	0.994979	3.1521e-05	rna-XM_042244900.1	BAZ2B
2	150400001	150440000	0.994979	3.1521e-05	rna-XM_042244901.1	BAZ2B
2	150400001	150440000	0.994979	3.1521e-05	rna-XM_042244902.1	BAZ2B
2	150400001	150440000	0.994979	3.1521e-05	rna-XM_042244903.1	BAZ2B
2	150400001	150440000	0.994979	3.1521e-05	rna-XM_042244904.1	BAZ2B
2	150400001	150440000	0.994979	3.1521e-05	rna-XM_042244905.1	BAZ2B
14	900001	940000	0.994053	3.2176e-05	rna-XM_027977612.2	VAC14
5	22280001	22320000	0.990656	3.4688e-05	rna-XM_012178168.4	ADAMTS19
5	22280001	22320000	0.990656	3.4688e-05	rna-XM_042250270.1	ADAMTS19
5	22280001	22320000	0.990656	3.4688e-05	rna-XM_042250271.1	ADAMTS19
3	46620001	46660000	0.988742	3.6184e-05	rna-XM_015094329.3	USP34
3	46620001	46660000	0.988742	3.6184e-05	rna-XM_042246016.1	USP34
3	46620001	46660000	0.988742	3.6184e-05	rna-XM_042246017.1	USP34
3	46620001	46660000	0.988742	3.6184e-05	rna-XM_042246018.1	USP34
3	46620001	46660000	0.988742	3.6184e-05	rna-XM_042246019.1	USP34
2	180740001	180780000	0.988399	3.6458e-05	rna-XM_042243952.1	DPP10
2	180740001	180780000	0.988399	3.6458e-05	rna-XM_042243953.1	DPP10
2	28380001	28420000	0.987483	3.7201e-05	rna-XM_004004069.5	NINJ1
2	28380001	28420000	0.987483	3.7201e-05	rna-XM_027964199.2	CARD19
2	28380001	28420000	0.987483	3.7201e-05	rna-XM_027964201.2	CARD19
2	28380001	28420000	0.987483	3.7201e-05	rna-XM_042242994.1	CARD19
2	28380001	28420000	0.987483	3.7201e-05	rna-XM_042242995.1	CARD19
2	28380001	28420000	0.987483	3.7201e-05	rna-XM_042242996.1	CARD19
2	28380001	28420000	0.987483	3.7201e-05	rna-XM_042242997.1	CARD19
2	28380001	28420000	0.987483	3.7201e-05	rna-XM_042242998.1	CARD19
2	2760001	2800000	0.987392	3.7276e-05	rna-XM_004003970.5	FBXW2
2	2760001	2800000	0.987392	3.7276e-05	rna-XM_042242788.1	FBXW2
2	2760001	2800000	0.987392	3.7276e-05	rna-XM_042242789.1	FBXW2
2	2760001	2800000	0.987392	3.7276e-05	rna-XM_042242790.1	FBXW2
2	234260001	234300000	0.986907	3.7675e-05	rna-XM_012148937.4	PHC2
2	234260001	234300000	0.986907	3.7675e-05	rna-XM_042244411.1	PHC2
22	8720001	8760000	0.98689	3.7689e-05	rna-XM_042238540.1	SGMS1
22	8720001	8760000	0.98689	3.7689e-05	rna-XM_042238541.1	SGMS1
22	8720001	8760000	0.98689	3.7689e-05	rna-XM_042238542.1	SGMS1
22	8720001	8760000	0.98689	3.7689e-05	rna-XM_042238543.1	SGMS1
22	8720001	8760000	0.98689	3.7689e-05	rna-XM_042238544.1	SGMS1
22	8720001	8760000	0.98689	3.7689e-05	rna-XM_042238545.1	SGMS1
22	8720001	8760000	0.98689	3.7689e-05	rna-XM_042238546.1	SGMS1
22	8720001	8760000	0.98689	3.7689e-05	rna-XM_042238547.1	SGMS1
22	8720001	8760000	0.98689	3.7689e-05	rna-XM_042238549.1	SGMS1
22	8720001	8760000	0.98689	3.7689e-05	rna-XM_042238550.1	SGMS1
20	50240001	50280000	0.986429	3.8073e-05	rna-XM_027958723.2	GMDS
20	50240001	50280000	0.986429	3.8073e-05	rna-XM_042237510.1	GMDS
20	50240001	50280000	0.986429	3.8073e-05	rna-XM_042237511.1	GMDS
20	50240001	50280000	0.986429	3.8073e-05	rna-XM_042237513.1	GMDS
4	115440001	115480000	0.986144	3.8312e-05	rna-XM_042249284.1	SMARCD3
4	115440001	115480000	0.986144	3.8312e-05	rna-XM_042249285.1	SMARCD3
15	49320001	49360000	0.98489	3.9381e-05	rna-XM_004016261.4	TRIM68
15	49320001	49360000	0.98489	3.9381e-05	rna-XM_012095952.4	TRIM68
14	980001	1020000	0.984408	3.98e-05	rna-XM_012189524.4	IL34
14	980001	1020000	0.984408	3.98e-05	rna-XM_027977612.2	VAC14
14	980001	1020000	0.984408	3.98e-05	rna-XM_027977613.2	MTSS2
14	980001	1020000	0.984408	3.98e-05	rna-XM_042231442.1	MTSS2
14	980001	1020000	0.984408	3.98e-05	rna-XM_042231443.1	MTSS2
14	980001	1020000	0.984408	3.98e-05	rna-XM_042231444.1	MTSS2
14	980001	1020000	0.984408	3.98e-05	rna-XM_042231445.1	MTSS2
14	980001	1020000	0.984408	3.98e-05	rna-XM_042231446.1	MTSS2
14	980001	1020000	0.984408	3.98e-05	rna-XM_042231447.1	IL34
14	980001	1020000	0.984408	3.98e-05	rna-XM_042231449.1	IL34
14	980001	1020000	0.984408	3.98e-05	rna-XM_042231450.1	IL34
14	980001	1020000	0.984408	3.98e-05	rna-XM_042231451.1	IL34
14	980001	1020000	0.984408	3.98e-05	rna-XM_042231452.1	IL34
14	980001	1020000	0.984408	3.98e-05	rna-XM_042231453.1	IL34
1	228320001	228360000	0.982865	4.1168e-05	rna-XM_027958909.2	LOC101107061
1	228320001	228360000	0.982865	4.1168e-05	rna-XM_027958917.2	LOC101107061
1	228320001	228360000	0.982865	4.1168e-05	rna-XM_042235018.1	LOC101107061
1	228320001	228360000	0.982865	4.1168e-05	rna-XM_042235034.1	LOC101107061
1	228320001	228360000	0.982865	4.1168e-05	rna-XM_042235040.1	LOC101107061
2	132220001	132260000	0.981848	4.2093e-05	rna-XM_004004552.5	PDE11A
2	132220001	132260000	0.981848	4.2093e-05	rna-XM_042243674.1	PDE11A
1	198780001	198820000	0.980645	4.3214e-05	rna-XM_004003046.5	TPRG1
1	198780001	198820000	0.980645	4.3214e-05	rna-XM_042233258.1	TPRG1
1	198780001	198820000	0.980645	4.3214e-05	rna-XM_042233265.1	TPRG1
1	198780001	198820000	0.980645	4.3214e-05	rna-XM_042233267.1	TPRG1
1	198780001	198820000	0.980645	4.3214e-05	rna-XM_042233271.1	TPRG1
1	198780001	198820000	0.980645	4.3214e-05	rna-XM_042233274.1	TPRG1
9	5620001	5660000	0.978496	4.5287e-05	rna-XM_027972805.2	ADGRB3
9	5620001	5660000	0.978496	4.5287e-05	rna-XM_042253849.1	ADGRB3
9	5620001	5660000	0.978496	4.5287e-05	rna-XM_042253850.1	ADGRB3
7	15000001	15040000	0.978426	4.5356e-05	rna-NM_001040289.1	CLN6
7	15000001	15040000	0.978426	4.5356e-05	rna-XM_004010262.5	CALML4
7	15000001	15040000	0.978426	4.5356e-05	rna-XM_012180830.4	CALML4
7	15000001	15040000	0.978426	4.5356e-05	rna-XM_012180831.4	CALML4
1	218520001	218560000	0.975466	4.8368e-05	rna-XM_004003181.5	MECOM
1	218520001	218560000	0.975466	4.8368e-05	rna-XM_012099708.4	MECOM
1	218520001	218560000	0.975466	4.8368e-05	rna-XM_012099711.4	MECOM
1	218520001	218560000	0.975466	4.8368e-05	rna-XM_012099716.4	MECOM
1	218520001	218560000	0.975466	4.8368e-05	rna-XM_012099727.3	MECOM
1	218520001	218560000	0.975466	4.8368e-05	rna-XM_015091793.3	MECOM
3	46660001	46700000	0.97414	4.9778e-05	rna-XM_015094329.3	USP34
3	46660001	46700000	0.97414	4.9778e-05	rna-XM_042246016.1	USP34
3	46660001	46700000	0.97414	4.9778e-05	rna-XM_042246017.1	USP34
3	46660001	46700000	0.97414	4.9778e-05	rna-XM_042246018.1	USP34
3	46660001	46700000	0.97414	4.9778e-05	rna-XM_042246019.1	USP34
13	71520001	71560000	0.972025	5.2108e-05	rna-XM_042230145.1	PTPRT
13	71520001	71560000	0.972025	5.2108e-05	rna-XM_042230146.1	PTPRT
13	71520001	71560000	0.972025	5.2108e-05	rna-XM_042230147.1	PTPRT
13	71520001	71560000	0.972025	5.2108e-05	rna-XM_042230148.1	PTPRT
13	71520001	71560000	0.972025	5.2108e-05	rna-XM_042230149.1	PTPRT
13	71520001	71560000	0.972025	5.2108e-05	rna-XM_042230150.1	PTPRT
13	71520001	71560000	0.972025	5.2108e-05	rna-XM_042230151.1	PTPRT
13	71520001	71560000	0.972025	5.2108e-05	rna-XM_042230152.1	PTPRT
2	2700001	2740000	0.971816	5.2343e-05	rna-XM_004003968.5	PSMD5
2	2700001	2740000	0.971816	5.2343e-05	rna-XM_012111867.4	LOC101116026
2	2700001	2740000	0.971816	5.2343e-05	rna-XM_012111874.4	LOC101116026
2	2700001	2740000	0.971816	5.2343e-05	rna-XM_012111887.4	LOC101116026
2	2700001	2740000	0.971816	5.2343e-05	rna-XM_015092953.3	LOC101116026
2	2700001	2740000	0.971816	5.2343e-05	rna-XM_027964057.2	PHF19
2	2700001	2740000	0.971816	5.2343e-05	rna-XM_027964058.2	PHF19
2	2700001	2740000	0.971816	5.2343e-05	rna-XM_027964059.2	PHF19
2	2700001	2740000	0.971816	5.2343e-05	rna-XM_042242781.1	PHF19
2	2700001	2740000	0.971816	5.2343e-05	rna-XM_042242782.1	PHF19
2	2700001	2740000	0.971816	5.2343e-05	rna-XM_042242783.1	PHF19
2	2700001	2740000	0.971816	5.2343e-05	rna-XM_042242784.1	PHF19
2	2700001	2740000	0.971816	5.2343e-05	rna-XM_042242786.1	LOC101116026
2	2700001	2740000	0.971816	5.2343e-05	rna-XM_042242787.1	LOC101116026
3	51700001	51740000	0.971542	5.2654e-05	rna-XM_012169003.4	CTNNA2
3	51700001	51740000	0.971542	5.2654e-05	rna-XM_042246023.1	CTNNA2
3	51700001	51740000	0.971542	5.2654e-05	rna-XM_042246024.1	CTNNA2
3	51700001	51740000	0.971542	5.2654e-05	rna-XM_042246025.1	CTNNA2
6	23880001	23920000	0.970972	5.3305e-05	rna-XM_027970856.2	PPP3CA
6	23880001	23920000	0.970972	5.3305e-05	rna-XM_027970857.2	PPP3CA
4	118220001	118260000	0.970345	5.4032e-05	rna-XM_027969054.2	DPP6
4	118220001	118260000	0.970345	5.4032e-05	rna-XM_027969055.2	DPP6
4	118220001	118260000	0.970345	5.4032e-05	rna-XM_027969056.2	DPP6
1	63000001	63040000	0.970304	5.4078e-05	rna-XM_004002153.5	COL24A1
1	63000001	63040000	0.970304	5.4078e-05	rna-XM_015092079.3	COL24A1
14	7480001	7520000	0.968831	5.5821e-05	rna-XM_027977657.2	GAN
14	7480001	7520000	0.968831	5.5821e-05	rna-XM_042231485.1	GAN
6	42000001	42040000	0.968487	5.6236e-05	rna-XM_042251851.1	KCNIP4
6	42000001	42040000	0.968487	5.6236e-05	rna-XM_042251853.1	KCNIP4
6	96300001	96340000	0.96814	5.6658e-05	rna-XM_027970763.2	CFAP299
6	80540001	80580000	0.967174	5.7846e-05	rna-XM_004009860.5	TECRL
6	80540001	80580000	0.967174	5.7846e-05	rna-XM_027971027.2	TECRL
6	80540001	80580000	0.967174	5.7846e-05	rna-XM_042251457.1	TECRL
25	22940001	22980000	0.966026	5.9288e-05	rna-XM_004021400.5	CTNNA3
25	22940001	22980000	0.966026	5.9288e-05	rna-XM_042241050.1	CTNNA3
2	209780001	209820000	0.96467	6.1035e-05	rna-XM_004004867.5	CCNYL1
2	209780001	209820000	0.96467	6.1035e-05	rna-XM_004004868.5	CCNYL1
2	209780001	209820000	0.96467	6.1035e-05	rna-XM_042244107.1	CCNYL1
9	5560001	5600000	0.964402	6.1386e-05	rna-XM_027972805.2	ADGRB3
9	5560001	5600000	0.964402	6.1386e-05	rna-XM_042253849.1	ADGRB3
9	5560001	5600000	0.964402	6.1386e-05	rna-XM_042253850.1	ADGRB3
1	71620001	71660000	0.964102	6.1782e-05	rna-XM_027972225.2	F3
3	206480001	206520000	0.964013	6.1899e-05	rna-XM_042247566.1	LOC114114111
6	77900001	77940000	0.9639	6.205e-05	rna-XM_015096260.3	ADGRL3
6	77900001	77940000	0.9639	6.205e-05	rna-XM_042251440.1	ADGRL3
6	77900001	77940000	0.9639	6.205e-05	rna-XM_042251441.1	ADGRL3
6	77900001	77940000	0.9639	6.205e-05	rna-XM_042251442.1	ADGRL3
6	77900001	77940000	0.9639	6.205e-05	rna-XM_042251443.1	ADGRL3
6	77900001	77940000	0.9639	6.205e-05	rna-XM_042251444.1	ADGRL3
6	77900001	77940000	0.9639	6.205e-05	rna-XM_042251445.1	ADGRL3
6	77900001	77940000	0.9639	6.205e-05	rna-XM_042251446.1	ADGRL3
6	77900001	77940000	0.9639	6.205e-05	rna-XM_042251447.1	ADGRL3
6	77900001	77940000	0.9639	6.205e-05	rna-XM_042251448.1	ADGRL3
6	77900001	77940000	0.9639	6.205e-05	rna-XM_042251449.1	ADGRL3
6	77900001	77940000	0.9639	6.205e-05	rna-XM_042251450.1	ADGRL3
6	77900001	77940000	0.9639	6.205e-05	rna-XM_042251451.1	ADGRL3
6	77900001	77940000	0.9639	6.205e-05	rna-XM_042251453.1	ADGRL3
6	77900001	77940000	0.9639	6.205e-05	rna-XM_042251454.1	ADGRL3
6	77900001	77940000	0.9639	6.205e-05	rna-XM_042251455.1	ADGRL3
6	77900001	77940000	0.9639	6.205e-05	rna-XM_042251456.1	ADGRL3
17	2040001	2080000	0.96328	6.2877e-05	rna-XM_027980307.2	MAP9
17	2040001	2080000	0.96328	6.2877e-05	rna-XM_027980310.2	MAP9
17	2040001	2080000	0.96328	6.2877e-05	rna-XM_027980312.2	MAP9
17	2040001	2080000	0.96328	6.2877e-05	rna-XM_027980313.2	MAP9
17	2040001	2080000	0.96328	6.2877e-05	rna-XM_027980316.2	MAP9
17	2040001	2080000	0.96328	6.2877e-05	rna-XM_042234240.1	MAP9
17	2040001	2080000	0.96328	6.2877e-05	rna-XM_042234241.1	MAP9
17	2040001	2080000	0.96328	6.2877e-05	rna-XM_042234242.1	MAP9
17	2040001	2080000	0.96328	6.2877e-05	rna-XM_042234243.1	MAP9
17	2040001	2080000	0.96328	6.2877e-05	rna-XM_042234244.1	MAP9
16	63780001	63820000	0.962372	6.4109e-05	rna-XM_027980170.2	SEMA5A
23	50580001	50620000	0.962162	6.4396e-05	rna-XM_027960753.2	MAPK4
1	53780001	53820000	0.961765	6.4944e-05	rna-XM_004002092.5	AK5
1	53780001	53820000	0.961765	6.4944e-05	rna-XM_042249944.1	AK5
17	18540001	18580000	0.961093	6.5881e-05	rna-XM_012097473.4	ELF2
17	18540001	18580000	0.961093	6.5881e-05	rna-XM_012097474.4	ELF2
17	18540001	18580000	0.961093	6.5881e-05	rna-XM_027956268.2	ELF2
17	18540001	18580000	0.961093	6.5881e-05	rna-XM_027956269.2	ELF2
17	18540001	18580000	0.961093	6.5881e-05	rna-XM_027956270.2	ELF2
17	18540001	18580000	0.961093	6.5881e-05	rna-XM_027956271.2	ELF2
17	18540001	18580000	0.961093	6.5881e-05	rna-XM_042234332.1	ELF2
24	36920001	36960000	0.960175	6.7182e-05	rna-XM_004021042.5	TRIM4
8	51360001	51400000	0.959265	6.8496e-05	rna-XM_004011302.5	NT5E
8	51360001	51400000	0.959265	6.8496e-05	rna-XM_042253431.1	NT5E
18	30020001	30060000	0.958437	6.9711e-05	rna-XM_027957162.2	PEAK1
18	30020001	30060000	0.958437	6.9711e-05	rna-XM_042235198.1	PEAK1
18	30020001	30060000	0.958437	6.9711e-05	rna-XM_042235199.1	PEAK1
18	30020001	30060000	0.958437	6.9711e-05	rna-XM_042235200.1	PEAK1
18	30020001	30060000	0.958437	6.9711e-05	rna-XM_042235201.1	PEAK1
12	72420001	72460000	0.958286	6.9935e-05	rna-XM_015099380.3	HHAT
12	72420001	72460000	0.958286	6.9935e-05	rna-XM_042229244.1	HHAT
12	72420001	72460000	0.958286	6.9935e-05	rna-XM_042229245.1	HHAT
12	72420001	72460000	0.958286	6.9935e-05	rna-XM_042229246.1	HHAT
15	43080001	43120000	0.956777	7.2211e-05	rna-XM_015101040.3	DENND5A
2	208260001	208300000	0.954735	7.5401e-05	rna-XM_004004855.4	NDUFS1
2	208260001	208300000	0.954735	7.5401e-05	rna-XM_012143585.4	CMKLR2
2	208260001	208300000	0.954735	7.5401e-05	rna-XM_012143607.4	CMKLR2
2	208260001	208300000	0.954735	7.5401e-05	rna-XM_042244080.1	CMKLR2
2	208260001	208300000	0.954735	7.5401e-05	rna-XM_042244081.1	CMKLR2
2	208260001	208300000	0.954735	7.5401e-05	rna-XM_042244083.1	CMKLR2
2	208260001	208300000	0.954735	7.5401e-05	rna-XM_042244084.1	CMKLR2
2	208260001	208300000	0.954735	7.5401e-05	rna-XM_042244085.1	CMKLR2
2	208260001	208300000	0.954735	7.5401e-05	rna-XM_042244086.1	CMKLR2
2	208260001	208300000	0.954735	7.5401e-05	rna-XM_042244087.1	CMKLR2
2	208260001	208300000	0.954735	7.5401e-05	rna-XM_042244088.1	CMKLR2
2	208260001	208300000	0.954735	7.5401e-05	rna-XM_042244089.1	CMKLR2
2	208260001	208300000	0.954735	7.5401e-05	rna-XM_042244090.1	CMKLR2
2	208260001	208300000	0.954735	7.5401e-05	rna-XM_042244091.1	CMKLR2
2	208260001	208300000	0.954735	7.5401e-05	rna-XM_042244092.1	CMKLR2
2	208260001	208300000	0.954735	7.5401e-05	rna-XM_042244093.1	CMKLR2
2	208260001	208300000	0.954735	7.5401e-05	rna-XM_042244094.1	CMKLR2
2	208260001	208300000	0.954735	7.5401e-05	rna-XM_042244095.1	CMKLR2
2	208260001	208300000	0.954735	7.5401e-05	rna-XM_042244096.1	CMKLR2
6	77880001	77920000	0.953775	7.6946e-05	rna-XM_015096260.3	ADGRL3
6	77880001	77920000	0.953775	7.6946e-05	rna-XM_042251440.1	ADGRL3
6	77880001	77920000	0.953775	7.6946e-05	rna-XM_042251441.1	ADGRL3
6	77880001	77920000	0.953775	7.6946e-05	rna-XM_042251442.1	ADGRL3
6	77880001	77920000	0.953775	7.6946e-05	rna-XM_042251443.1	ADGRL3
6	77880001	77920000	0.953775	7.6946e-05	rna-XM_042251444.1	ADGRL3
6	77880001	77920000	0.953775	7.6946e-05	rna-XM_042251445.1	ADGRL3
6	77880001	77920000	0.953775	7.6946e-05	rna-XM_042251446.1	ADGRL3
6	77880001	77920000	0.953775	7.6946e-05	rna-XM_042251447.1	ADGRL3
6	77880001	77920000	0.953775	7.6946e-05	rna-XM_042251448.1	ADGRL3
6	77880001	77920000	0.953775	7.6946e-05	rna-XM_042251449.1	ADGRL3
6	77880001	77920000	0.953775	7.6946e-05	rna-XM_042251450.1	ADGRL3
6	77880001	77920000	0.953775	7.6946e-05	rna-XM_042251451.1	ADGRL3
6	77880001	77920000	0.953775	7.6946e-05	rna-XM_042251453.1	ADGRL3
6	77880001	77920000	0.953775	7.6946e-05	rna-XM_042251454.1	ADGRL3
6	77880001	77920000	0.953775	7.6946e-05	rna-XM_042251455.1	ADGRL3
6	77880001	77920000	0.953775	7.6946e-05	rna-XM_042251456.1	ADGRL3
23	62180001	62220000	0.952891	7.8396e-05	rna-XM_042239156.1	LOC101104114
23	62180001	62220000	0.952891	7.8396e-05	rna-XM_042239157.1	LOC121817706
3	144540001	144580000	0.952143	7.9642e-05	rna-XM_012174474.3	PPHLN1
3	144540001	144580000	0.952143	7.9642e-05	rna-XM_012174478.3	PPHLN1
3	144540001	144580000	0.952143	7.9642e-05	rna-XM_027967436.2	PPHLN1
3	144540001	144580000	0.952143	7.9642e-05	rna-XM_027967437.2	PPHLN1
3	144540001	144580000	0.952143	7.9642e-05	rna-XM_042246846.1	PPHLN1
3	144540001	144580000	0.952143	7.9642e-05	rna-XM_042246847.1	PPHLN1
3	144540001	144580000	0.952143	7.9642e-05	rna-XM_042246848.1	PPHLN1
3	144540001	144580000	0.952143	7.9642e-05	rna-XM_042246849.1	PPHLN1
3	144540001	144580000	0.952143	7.9642e-05	rna-XM_042246850.1	PPHLN1
3	144540001	144580000	0.952143	7.9642e-05	rna-XM_042246851.1	PPHLN1
3	144540001	144580000	0.952143	7.9642e-05	rna-XM_042246852.1	PPHLN1
3	144540001	144580000	0.952143	7.9642e-05	rna-XM_042246853.1	PPHLN1
3	144540001	144580000	0.952143	7.9642e-05	rna-XM_042246854.1	PPHLN1
3	144540001	144580000	0.952143	7.9642e-05	rna-XM_042246855.1	PPHLN1
3	144540001	144580000	0.952143	7.9642e-05	rna-XM_042246857.1	PPHLN1
3	144540001	144580000	0.952143	7.9642e-05	rna-XM_042246858.1	PPHLN1
3	144540001	144580000	0.952143	7.9642e-05	rna-XM_042246859.1	PPHLN1
3	144540001	144580000	0.952143	7.9642e-05	rna-XM_042246860.1	PPHLN1
3	144540001	144580000	0.952143	7.9642e-05	rna-XM_042246861.1	PPHLN1
3	144540001	144580000	0.952143	7.9642e-05	rna-XM_042246862.1	PPHLN1
3	144540001	144580000	0.952143	7.9642e-05	rna-XM_042246863.1	PPHLN1
3	144540001	144580000	0.952143	7.9642e-05	rna-XM_042246864.1	PPHLN1
3	144540001	144580000	0.952143	7.9642e-05	rna-XM_042246866.1	PPHLN1
13	33200001	33240000	0.950944	8.1678e-05	rna-XM_015099627.3	ZEB1
13	33200001	33240000	0.950944	8.1678e-05	rna-XM_027976671.2	ZEB1
13	33200001	33240000	0.950944	8.1678e-05	rna-XM_027976672.2	ZEB1
13	33200001	33240000	0.950944	8.1678e-05	rna-XM_027976673.2	ZEB1
13	33200001	33240000	0.950944	8.1678e-05	rna-XM_027976675.2	ZEB1
13	33200001	33240000	0.950944	8.1678e-05	rna-XM_042230614.1	ZEB1
13	33200001	33240000	0.950944	8.1678e-05	rna-XM_042230615.1	ZEB1
6	115120001	115160000	0.950708	8.2084e-05	rna-XM_027971242.2	ABLIM2
6	115120001	115160000	0.950708	8.2084e-05	rna-XM_027971243.2	ABLIM2
6	115120001	115160000	0.950708	8.2084e-05	rna-XM_027971244.2	ABLIM2
6	115120001	115160000	0.950708	8.2084e-05	rna-XM_027971245.2	ABLIM2
6	115120001	115160000	0.950708	8.2084e-05	rna-XM_027971246.2	ABLIM2
6	115120001	115160000	0.950708	8.2084e-05	rna-XM_027971248.2	ABLIM2
6	115120001	115160000	0.950708	8.2084e-05	rna-XM_027971250.2	ABLIM2
6	115120001	115160000	0.950708	8.2084e-05	rna-XM_027971251.2	ABLIM2
6	115120001	115160000	0.950708	8.2084e-05	rna-XM_027971252.2	ABLIM2
6	115120001	115160000	0.950708	8.2084e-05	rna-XM_027971254.2	ABLIM2
6	115120001	115160000	0.950708	8.2084e-05	rna-XM_027971255.2	ABLIM2
6	115120001	115160000	0.950708	8.2084e-05	rna-XM_027971256.2	ABLIM2
6	115120001	115160000	0.950708	8.2084e-05	rna-XM_027971257.2	ABLIM2
6	115120001	115160000	0.950708	8.2084e-05	rna-XM_027971258.2	ABLIM2
6	115120001	115160000	0.950708	8.2084e-05	rna-XM_027971259.2	ABLIM2
6	115120001	115160000	0.950708	8.2084e-05	rna-XM_027971260.2	ABLIM2
6	115120001	115160000	0.950708	8.2084e-05	rna-XM_027971261.2	ABLIM2
6	115120001	115160000	0.950708	8.2084e-05	rna-XM_027971262.2	ABLIM2
6	115120001	115160000	0.950708	8.2084e-05	rna-XM_027971263.2	ABLIM2
6	115120001	115160000	0.950708	8.2084e-05	rna-XM_042251678.1	ABLIM2
15	15360001	15400000	0.948904	8.5257e-05	rna-XM_027979152.2	AMOTL1
15	15360001	15400000	0.948904	8.5257e-05	rna-XM_027979153.2	AMOTL1
5	52020001	52060000	0.947536	8.7737e-05	rna-NM_001114186.1	NR3C1
5	52020001	52060000	0.947536	8.7737e-05	rna-XM_012177586.3	NR3C1
5	52020001	52060000	0.947536	8.7737e-05	rna-XM_012177588.4	NR3C1
5	52020001	52060000	0.947536	8.7737e-05	rna-XM_012177589.4	NR3C1
5	52020001	52060000	0.947536	8.7737e-05	rna-XM_027969193.2	NR3C1
5	52020001	52060000	0.947536	8.7737e-05	rna-XM_027969194.2	NR3C1
5	52020001	52060000	0.947536	8.7737e-05	rna-XM_027969195.2	NR3C1
5	52020001	52060000	0.947536	8.7737e-05	rna-XM_027969196.2	NR3C1
5	52020001	52060000	0.947536	8.7737e-05	rna-XM_042249399.1	NR3C1
5	52020001	52060000	0.947536	8.7737e-05	rna-XM_042249401.1	NR3C1
5	52020001	52060000	0.947536	8.7737e-05	rna-XM_042249402.1	NR3C1
5	52020001	52060000	0.947536	8.7737e-05	rna-XM_042249403.1	NR3C1
23	37860001	37900000	0.947126	8.8494e-05	rna-NM_001145182.1	MRCL3
23	37860001	37900000	0.947126	8.8494e-05	rna-XM_012103230.3	MRCL3
23	37860001	37900000	0.947126	8.8494e-05	rna-XM_015103647.3	MYOM1
23	37860001	37900000	0.947126	8.8494e-05	rna-XM_015103648.3	MYOM1
23	37860001	37900000	0.947126	8.8494e-05	rna-XM_027960680.2	MRCL3
11	21220001	21260000	0.94696	8.8803e-05	rna-NM_001009446.1	SLC6A4
4	8960001	9000000	0.94682	8.9064e-05	rna-XM_004007703.5	CDK14
4	8960001	9000000	0.94682	8.9064e-05	rna-XM_015095181.3	CDK14
4	8960001	9000000	0.94682	8.9064e-05	rna-XM_027968434.2	CDK14
4	8960001	9000000	0.94682	8.9064e-05	rna-XM_042248369.1	CDK14
X	142020001	142060000	0.946774	8.915e-05	rna-XM_027963067.2	LOC101112115
26	3740001	3780000	0.944388	9.3709e-05	rna-XM_042241416.1	CSMD1
22	41020001	41060000	0.944102	9.4269e-05	rna-XM_012103036.4	FGFR2
22	41020001	41060000	0.944102	9.4269e-05	rna-XM_012103038.4	FGFR2
22	41020001	41060000	0.944102	9.4269e-05	rna-XM_012103039.4	FGFR2
22	41020001	41060000	0.944102	9.4269e-05	rna-XM_012103045.4	FGFR2
22	41020001	41060000	0.944102	9.4269e-05	rna-XM_027960356.2	FGFR2
22	41020001	41060000	0.944102	9.4269e-05	rna-XM_027960357.2	FGFR2
22	41020001	41060000	0.944102	9.4269e-05	rna-XM_027960358.2	FGFR2
22	41020001	41060000	0.944102	9.4269e-05	rna-XM_027960359.2	FGFR2
22	41020001	41060000	0.944102	9.4269e-05	rna-XM_027960360.2	FGFR2
22	41020001	41060000	0.944102	9.4269e-05	rna-XM_027960361.2	FGFR2
22	41020001	41060000	0.944102	9.4269e-05	rna-XM_042238867.1	FGFR2
22	41020001	41060000	0.944102	9.4269e-05	rna-XM_042238868.1	FGFR2
22	41020001	41060000	0.944102	9.4269e-05	rna-XM_042238869.1	FGFR2
22	41020001	41060000	0.944102	9.4269e-05	rna-XM_042238870.1	FGFR2
22	41020001	41060000	0.944102	9.4269e-05	rna-XM_042238871.1	FGFR2
22	41020001	41060000	0.944102	9.4269e-05	rna-XM_042238872.1	FGFR2
3	51720001	51760000	0.94405	9.4372e-05	rna-XM_012169003.4	CTNNA2
3	51720001	51760000	0.94405	9.4372e-05	rna-XM_042246023.1	CTNNA2
3	51720001	51760000	0.94405	9.4372e-05	rna-XM_042246024.1	CTNNA2
3	51720001	51760000	0.94405	9.4372e-05	rna-XM_042246025.1	CTNNA2
8	13300001	13340000	0.943433	9.5594e-05	rna-XM_012182480.4	TPD52L1
8	13300001	13340000	0.943433	9.5594e-05	rna-XM_012182483.4	TPD52L1
8	13300001	13340000	0.943433	9.5594e-05	rna-XM_027972329.2	TPD52L1
8	13300001	13340000	0.943433	9.5594e-05	rna-XM_027972330.2	TPD52L1
12	51520001	51560000	0.943184	9.6093e-05	rna-XM_015099305.3	FHAD1
12	51520001	51560000	0.943184	9.6093e-05	rna-XM_015099307.3	FHAD1
12	51520001	51560000	0.943184	9.6093e-05	rna-XM_015099308.3	FHAD1
12	51520001	51560000	0.943184	9.6093e-05	rna-XM_015099309.3	FHAD1
12	51520001	51560000	0.943184	9.6093e-05	rna-XM_027975873.2	FHAD1
12	51520001	51560000	0.943184	9.6093e-05	rna-XM_027975874.2	FHAD1
12	51520001	51560000	0.943184	9.6093e-05	rna-XM_042257439.1	FHAD1
16	63760001	63800000	0.943162	9.6135e-05	rna-XM_027980170.2	SEMA5A
23	22500001	22540000	0.94283	9.6802e-05	rna-XM_012103378.4	DTNA
23	22500001	22540000	0.94283	9.6802e-05	rna-XM_012103387.4	DTNA
23	22500001	22540000	0.94283	9.6802e-05	rna-XM_027960969.2	DTNA
23	22500001	22540000	0.94283	9.6802e-05	rna-XM_027960971.2	DTNA
23	22500001	22540000	0.94283	9.6802e-05	rna-XM_042239400.1	DTNA
23	22500001	22540000	0.94283	9.6802e-05	rna-XM_042239402.1	DTNA
23	22500001	22540000	0.94283	9.6802e-05	rna-XM_042239403.1	DTNA
23	22500001	22540000	0.94283	9.6802e-05	rna-XM_042239404.1	DTNA
23	22500001	22540000	0.94283	9.6802e-05	rna-XM_042239405.1	DTNA
23	22500001	22540000	0.94283	9.6802e-05	rna-XM_042239406.1	DTNA
23	22500001	22540000	0.94283	9.6802e-05	rna-XM_042239407.1	DTNA
23	22500001	22540000	0.94283	9.6802e-05	rna-XM_042239408.1	DTNA
23	22500001	22540000	0.94283	9.6802e-05	rna-XM_042239409.1	DTNA
23	22500001	22540000	0.94283	9.6802e-05	rna-XM_042239410.1	DTNA
23	22500001	22540000	0.94283	9.6802e-05	rna-XM_042239411.1	DTNA
23	22500001	22540000	0.94283	9.6802e-05	rna-XM_042239412.1	DTNA
23	22500001	22540000	0.94283	9.6802e-05	rna-XM_042239413.1	DTNA
23	22500001	22540000	0.94283	9.6802e-05	rna-XM_042239414.1	DTNA
23	22500001	22540000	0.94283	9.6802e-05	rna-XM_042239415.1	DTNA
23	22500001	22540000	0.94283	9.6802e-05	rna-XM_042239416.1	DTNA
23	22500001	22540000	0.94283	9.6802e-05	rna-XM_042239417.1	DTNA
22	7240001	7280000	0.941035	0.00010049	rna-XM_004020002.5	PRKG1
22	7240001	7280000	0.941035	0.00010049	rna-XM_015103265.3	PRKG1
22	7240001	7280000	0.941035	0.00010049	rna-XM_042238622.1	PRKG1
1	19980001	20020000	0.940779	0.00010102	rna-XM_027969232.2	TESK2
1	19980001	20020000	0.940779	0.00010102	rna-XM_027969237.2	TESK2
1	19980001	20020000	0.940779	0.00010102	rna-XM_027969240.2	TESK2
1	19980001	20020000	0.940779	0.00010102	rna-XM_027969243.2	TESK2
7	15040001	15080000	0.940008	0.00010265	rna-XM_012180829.4	FEM1B
3	121220001	121260000	0.93805	0.00010691	rna-XM_004006232.5	TSPAN19
3	121220001	121260000	0.93805	0.00010691	rna-XM_004006233.5	TSPAN19
3	121220001	121260000	0.93805	0.00010691	rna-XM_012174023.3	LRRIQ1
3	121220001	121260000	0.93805	0.00010691	rna-XM_012174032.4	LRRIQ1
3	121220001	121260000	0.93805	0.00010691	rna-XM_012174038.4	TSPAN19
3	121220001	121260000	0.93805	0.00010691	rna-XM_027967187.2	LRRIQ1
3	121220001	121260000	0.93805	0.00010691	rna-XM_042246575.1	TSPAN19
21	16400001	16440000	0.93551	0.00011267	rna-XM_027960072.2	LOC101117288
26	2480001	2520000	0.935418	0.00011289	rna-XM_042241416.1	CSMD1
17	6500001	6540000	0.933189	0.00011819	rna-XM_027956239.2	FHIP1A
17	6500001	6540000	0.933189	0.00011819	rna-XM_042234931.1	FHIP1A
17	6500001	6540000	0.933189	0.00011819	rna-XM_042234932.1	FHIP1A
1	249640001	249680000	0.931521	0.00012232	rna-XM_042236283.1	CLSTN2
3	8560001	8600000	0.930898	0.00012389	rna-XM_012162469.4	STXBP1
3	8560001	8600000	0.930898	0.00012389	rna-XM_012162474.4	STXBP1
4	27600001	27640000	0.929303	0.00012801	rna-XM_042248291.1	HDAC9
4	27600001	27640000	0.929303	0.00012801	rna-XM_042248293.1	HDAC9
4	27600001	27640000	0.929303	0.00012801	rna-XM_042248295.1	HDAC9
4	27600001	27640000	0.929303	0.00012801	rna-XM_042248296.1	HDAC9
4	27600001	27640000	0.929303	0.00012801	rna-XM_042248297.1	HDAC9
6	20280001	20320000	0.928879	0.00012912	rna-XM_027970835.2	TET2
6	20280001	20320000	0.928879	0.00012912	rna-XM_042251174.1	TET2
6	20280001	20320000	0.928879	0.00012912	rna-XM_042251175.1	TET2
6	20280001	20320000	0.928879	0.00012912	rna-XM_042251176.1	TET2
6	20280001	20320000	0.928879	0.00012912	rna-XM_042251177.1	TET2
6	20280001	20320000	0.928879	0.00012912	rna-XM_042251178.1	TET2
6	20280001	20320000	0.928879	0.00012912	rna-XM_042251179.1	TET2
8	13320001	13360000	0.928524	0.00013006	rna-XM_027972333.2	RNF217
8	13320001	13360000	0.928524	0.00013006	rna-XM_042253209.1	RNF217
6	31700001	31740000	0.928445	0.00013028	rna-XM_004009703.5	GRID2
15	69880001	69920000	0.928322	0.0001306	rna-XM_042233372.1	LRRC4C
15	43040001	43080000	0.926632	0.00013519	rna-XM_015101040.3	DENND5A
15	69900001	69940000	0.926301	0.00013611	rna-XM_042233372.1	LRRC4C
26	3720001	3760000	0.926123	0.0001366	rna-XM_042241416.1	CSMD1
5	52040001	52080000	0.926024	0.00013688	rna-NM_001114186.1	NR3C1
5	52040001	52080000	0.926024	0.00013688	rna-XM_012177586.3	NR3C1
5	52040001	52080000	0.926024	0.00013688	rna-XM_012177588.4	NR3C1
5	52040001	52080000	0.926024	0.00013688	rna-XM_012177589.4	NR3C1
5	52040001	52080000	0.926024	0.00013688	rna-XM_027969193.2	NR3C1
5	52040001	52080000	0.926024	0.00013688	rna-XM_027969194.2	NR3C1
5	52040001	52080000	0.926024	0.00013688	rna-XM_027969195.2	NR3C1
5	52040001	52080000	0.926024	0.00013688	rna-XM_027969196.2	NR3C1
5	52040001	52080000	0.926024	0.00013688	rna-XM_042249399.1	NR3C1
5	52040001	52080000	0.926024	0.00013688	rna-XM_042249401.1	NR3C1
5	52040001	52080000	0.926024	0.00013688	rna-XM_042249402.1	NR3C1
5	52040001	52080000	0.926024	0.00013688	rna-XM_042249403.1	NR3C1
9	60720001	60760000	0.925418	0.00013858	rna-XM_004011773.5	EIF3H
4	111820001	111860000	0.92511	0.00013945	rna-XM_042248972.1	CNTNAP2
21	16700001	16740000	0.923641	0.00014368	rna-XM_027960074.2	LOC101117804
6	96380001	96420000	0.923598	0.00014381	rna-XM_027970763.2	CFAP299
15	2040001	2080000	0.922164	0.00014806	rna-XM_004015961.5	GRIA4
15	2040001	2080000	0.922164	0.00014806	rna-XM_012095291.4	GRIA4
15	2040001	2080000	0.922164	0.00014806	rna-XM_027979122.2	GRIA4
15	2040001	2080000	0.922164	0.00014806	rna-XM_027979123.2	GRIA4
15	2040001	2080000	0.922164	0.00014806	rna-XM_042232826.1	GRIA4
2	146100001	146140000	0.922046	0.00014842	rna-XM_004004652.5	FIGN
2	146100001	146140000	0.922046	0.00014842	rna-XM_042243802.1	FIGN
12	72400001	72440000	0.920268	0.00015386	rna-XM_015099380.3	HHAT
12	72400001	72440000	0.920268	0.00015386	rna-XM_042229244.1	HHAT
12	72400001	72440000	0.920268	0.00015386	rna-XM_042229245.1	HHAT
12	72400001	72440000	0.920268	0.00015386	rna-XM_042229246.1	HHAT
5	52000001	52040000	0.919864	0.00015512	rna-NM_001114186.1	NR3C1
5	52000001	52040000	0.919864	0.00015512	rna-XM_012177586.3	NR3C1
5	52000001	52040000	0.919864	0.00015512	rna-XM_012177588.4	NR3C1
5	52000001	52040000	0.919864	0.00015512	rna-XM_012177589.4	NR3C1
5	52000001	52040000	0.919864	0.00015512	rna-XM_027969193.2	NR3C1
5	52000001	52040000	0.919864	0.00015512	rna-XM_027969194.2	NR3C1
5	52000001	52040000	0.919864	0.00015512	rna-XM_027969195.2	NR3C1
5	52000001	52040000	0.919864	0.00015512	rna-XM_027969196.2	NR3C1
5	52000001	52040000	0.919864	0.00015512	rna-XM_042249399.1	NR3C1
5	52000001	52040000	0.919864	0.00015512	rna-XM_042249401.1	NR3C1
5	52000001	52040000	0.919864	0.00015512	rna-XM_042249402.1	NR3C1
5	52000001	52040000	0.919864	0.00015512	rna-XM_042249403.1	NR3C1
3	141720001	141760000	0.919501	0.00015627	rna-XM_004006428.5	NELL2
3	141720001	141760000	0.919501	0.00015627	rna-XM_015094719.3	NELL2
3	141720001	141760000	0.919501	0.00015627	rna-XM_042246832.1	NELL2
17	50480001	50520000	0.919008	0.00015783	rna-XM_027980250.2	TMEM132B
1	37840001	37880000	0.918676	0.0001589	rna-XM_027970753.2	USP1
6	23900001	23940000	0.918475	0.00015954	rna-XM_027970856.2	PPP3CA
6	23900001	23940000	0.918475	0.00015954	rna-XM_027970857.2	PPP3CA
2	85580001	85620000	0.918387	0.00015982	rna-XM_015093231.3	CNTLN
2	85580001	85620000	0.918387	0.00015982	rna-XM_027964565.2	CNTLN
2	85580001	85620000	0.918387	0.00015982	rna-XM_027964566.2	CNTLN
22	5060001	5100000	0.916578	0.00016577	rna-XM_042238483.1	PCDH15
23	20380001	20420000	0.915461	0.00016954	rna-XM_012103324.4	KIAA1328
23	20380001	20420000	0.915461	0.00016954	rna-XM_027960769.2	KIAA1328
23	20380001	20420000	0.915461	0.00016954	rna-XM_042239365.1	KIAA1328
23	20380001	20420000	0.915461	0.00016954	rna-XM_042239366.1	KIAA1328
23	20380001	20420000	0.915461	0.00016954	rna-XM_042239367.1	KIAA1328
23	20380001	20420000	0.915461	0.00016954	rna-XM_042239368.1	KIAA1328
4	109020001	109060000	0.911821	0.00018238	rna-XM_004008152.5	TPK1
4	109020001	109060000	0.911821	0.00018238	rna-XM_012177322.4	TPK1
4	109020001	109060000	0.911821	0.00018238	rna-XM_027968906.2	TPK1
4	109020001	109060000	0.911821	0.00018238	rna-XM_027968907.2	TPK1
4	109020001	109060000	0.911821	0.00018238	rna-XM_042248970.1	TPK1
4	109020001	109060000	0.911821	0.00018238	rna-XM_042248971.1	TPK1
3	46760001	46800000	0.911771	0.00018257	rna-XM_015094329.3	USP34
3	46760001	46800000	0.911771	0.00018257	rna-XM_042246016.1	USP34
3	46760001	46800000	0.911771	0.00018257	rna-XM_042246017.1	USP34
3	46760001	46800000	0.911771	0.00018257	rna-XM_042246018.1	USP34
3	46760001	46800000	0.911771	0.00018257	rna-XM_042246019.1	USP34
25	30140001	30180000	0.911433	0.00018381	rna-XM_027962450.2	SAMD8
25	30140001	30180000	0.911433	0.00018381	rna-XM_042241190.1	SAMD8
3	81540001	81580000	0.91119	0.0001847	rna-XM_004007292.5	MTA3
3	81540001	81580000	0.91119	0.0001847	rna-XM_012172822.4	MTA3
3	81540001	81580000	0.91119	0.0001847	rna-XM_027966893.2	MTA3
3	81540001	81580000	0.91119	0.0001847	rna-XM_042246244.1	MTA3
3	81540001	81580000	0.91119	0.0001847	rna-XM_042246245.1	MTA3
3	81540001	81580000	0.91119	0.0001847	rna-XM_042246246.1	MTA3
3	81540001	81580000	0.91119	0.0001847	rna-XM_042246247.1	MTA3
3	81540001	81580000	0.91119	0.0001847	rna-XM_042246248.1	MTA3
1	20080001	20120000	0.910924	0.00018569	rna-XM_027969232.2	TESK2
1	20080001	20120000	0.910924	0.00018569	rna-XM_027969237.2	TESK2
1	20080001	20120000	0.910924	0.00018569	rna-XM_027969240.2	TESK2
1	20080001	20120000	0.910924	0.00018569	rna-XM_027969243.2	TESK2
3	117720001	117760000	0.910753	0.00018632	rna-XM_012174007.4	PPFIA2
3	117720001	117760000	0.910753	0.00018632	rna-XM_027967174.2	PPFIA2
3	117720001	117760000	0.910753	0.00018632	rna-XM_027967175.2	PPFIA2
3	117720001	117760000	0.910753	0.00018632	rna-XM_027967176.2	PPFIA2
3	117720001	117760000	0.910753	0.00018632	rna-XM_042246557.1	PPFIA2
3	117720001	117760000	0.910753	0.00018632	rna-XM_042246558.1	PPFIA2
3	117720001	117760000	0.910753	0.00018632	rna-XM_042246559.1	PPFIA2
3	117720001	117760000	0.910753	0.00018632	rna-XM_042246560.1	PPFIA2
3	117720001	117760000	0.910753	0.00018632	rna-XM_042246561.1	PPFIA2
3	117720001	117760000	0.910753	0.00018632	rna-XM_042246563.1	PPFIA2
3	117720001	117760000	0.910753	0.00018632	rna-XM_042246567.1	PPFIA2
18	45300001	45340000	0.910605	0.00018687	rna-XM_027957289.2	MIPOL1
1	266580001	266620000	0.910549	0.00018708	rna-XM_027961279.2	FTCD
1	266580001	266620000	0.910549	0.00018708	rna-XM_027961283.2	FTCD
1	266580001	266620000	0.910549	0.00018708	rna-XM_027966671.2	SPATC1L
1	266580001	266620000	0.910549	0.00018708	rna-XM_042237979.1	FTCD
1	266580001	266620000	0.910549	0.00018708	rna-XM_042237983.1	FTCD
1	266580001	266620000	0.910549	0.00018708	rna-XM_042238007.1	SPATC1L
3	145520001	145560000	0.90967	0.0001904	rna-XM_012174489.4	PDZRN4
3	145520001	145560000	0.90967	0.0001904	rna-XM_042246871.1	PDZRN4
3	145520001	145560000	0.90967	0.0001904	rna-XM_042246872.1	PDZRN4
2	153100001	153140000	0.909505	0.00019103	rna-XM_004004685.5	GPD2
2	153100001	153140000	0.909505	0.00019103	rna-XM_012136887.4	GPD2
2	153100001	153140000	0.909505	0.00019103	rna-XM_042243836.1	GPD2
2	153100001	153140000	0.909505	0.00019103	rna-XM_042243837.1	GPD2
15	43060001	43100000	0.909185	0.00019225	rna-XM_015101040.3	DENND5A
X	142120001	142160000	0.90893	0.00019323	rna-XM_027963067.2	LOC101112115
8	14220001	14260000	0.907371	0.00019933	rna-XM_004011146.5	NKAIN2
8	14220001	14260000	0.907371	0.00019933	rna-XM_027972334.2	NKAIN2
2	139900001	139940000	0.907117	0.00020034	rna-XM_004004617.5	PPIG
2	139900001	139940000	0.907117	0.00020034	rna-XM_004004618.5	FASTKD1
2	139900001	139940000	0.907117	0.00020034	rna-XM_012134405.4	PPIG
2	139900001	139940000	0.907117	0.00020034	rna-XM_012134426.4	PPIG
2	139900001	139940000	0.907117	0.00020034	rna-XM_012134434.4	PPIG
2	139900001	139940000	0.907117	0.00020034	rna-XM_012134444.4	PPIG
2	139900001	139940000	0.907117	0.00020034	rna-XM_012134460.4	PPIG
2	139900001	139940000	0.907117	0.00020034	rna-XM_012134469.3	PPIG
2	139900001	139940000	0.907117	0.00020034	rna-XM_012134474.4	PPIG
2	139900001	139940000	0.907117	0.00020034	rna-XM_012134484.4	PPIG
2	139900001	139940000	0.907117	0.00020034	rna-XM_012134507.3	PPIG
2	139900001	139940000	0.907117	0.00020034	rna-XM_012134516.3	PPIG
2	139900001	139940000	0.907117	0.00020034	rna-XM_012134590.3	FASTKD1
2	139900001	139940000	0.907117	0.00020034	rna-XM_015093373.3	FASTKD1
2	139900001	139940000	0.907117	0.00020034	rna-XM_042243750.1	PPIG
2	139900001	139940000	0.907117	0.00020034	rna-XM_042243751.1	PPIG
2	139900001	139940000	0.907117	0.00020034	rna-XM_042243752.1	PPIG
2	139900001	139940000	0.907117	0.00020034	rna-XM_042243753.1	PPIG
2	139900001	139940000	0.907117	0.00020034	rna-XM_042243754.1	PPIG
2	139900001	139940000	0.907117	0.00020034	rna-XM_042243755.1	PPIG
2	139900001	139940000	0.907117	0.00020034	rna-XM_042243756.1	PPIG
2	139900001	139940000	0.907117	0.00020034	rna-XM_042243757.1	PPIG
2	139900001	139940000	0.907117	0.00020034	rna-XM_042243758.1	PPIG
2	139900001	139940000	0.907117	0.00020034	rna-XM_042243761.1	FASTKD1
3	51680001	51720000	0.906026	0.00020474	rna-XM_012169003.4	CTNNA2
3	51680001	51720000	0.906026	0.00020474	rna-XM_042246023.1	CTNNA2
3	51680001	51720000	0.906026	0.00020474	rna-XM_042246024.1	CTNNA2
3	51680001	51720000	0.906026	0.00020474	rna-XM_042246025.1	CTNNA2
2	240460001	240500000	0.9059	0.00020525	rna-XM_027965471.2	ZNF683
2	150420001	150460000	0.905834	0.00020552	rna-XM_004004675.5	WDSUB1
2	150420001	150460000	0.905834	0.00020552	rna-XM_012136406.4	WDSUB1
13	27260001	27300000	0.90492	0.00020928	rna-XM_042230388.1	LOC105607887
6	44700001	44740000	0.903775	0.00021408	rna-XM_004009739.5	DHX15
24	11040001	11080000	0.901921	0.00022209	rna-XM_004020776.5	RSL1D1
24	11040001	11080000	0.901921	0.00022209	rna-XM_042240682.1	RSL1D1
3	40900001	40940000	0.901568	0.00022364	rna-XM_004005829.5	ETAA1
3	40900001	40940000	0.901568	0.00022364	rna-XM_042245976.1	ETAA1
X	142140001	142180000	0.901386	0.00022445	rna-XM_027963067.2	LOC101112115
11	21200001	21240000	0.899812	0.00023152	rna-NM_001009446.1	SLC6A4
11	21200001	21240000	0.899812	0.00023152	rna-XM_004012524.4	NSRP1
11	21200001	21240000	0.899812	0.00023152	rna-XM_042255466.1	NSRP1
11	21200001	21240000	0.899812	0.00023152	rna-XM_042255467.1	NSRP1
11	21200001	21240000	0.899812	0.00023152	rna-XM_042255468.1	NSRP1
11	21200001	21240000	0.899812	0.00023152	rna-XM_042255469.1	NSRP1
11	21200001	21240000	0.899812	0.00023152	rna-XM_042255470.1	NSRP1
11	21200001	21240000	0.899812	0.00023152	rna-XM_042255471.1	NSRP1
4	111840001	111880000	0.899676	0.00023215	rna-XM_042248972.1	CNTNAP2
2	28400001	28440000	0.899435	0.00023325	rna-XM_004004069.5	NINJ1
2	28400001	28440000	0.899435	0.00023325	rna-XM_027964199.2	CARD19
2	28400001	28440000	0.899435	0.00023325	rna-XM_027964201.2	CARD19
2	28400001	28440000	0.899435	0.00023325	rna-XM_042242991.1	CARD19
2	28400001	28440000	0.899435	0.00023325	rna-XM_042242992.1	CARD19
2	28400001	28440000	0.899435	0.00023325	rna-XM_042242993.1	CARD19
2	28400001	28440000	0.899435	0.00023325	rna-XM_042242994.1	CARD19
2	28400001	28440000	0.899435	0.00023325	rna-XM_042242995.1	CARD19
2	28400001	28440000	0.899435	0.00023325	rna-XM_042242996.1	CARD19
2	28400001	28440000	0.899435	0.00023325	rna-XM_042242997.1	CARD19
2	28400001	28440000	0.899435	0.00023325	rna-XM_042242998.1	CARD19
18	28980001	29020000	0.898954	0.00023547	rna-XM_004017823.5	UBE2Q2
18	28980001	29020000	0.898954	0.00023547	rna-XM_004017824.5	UBE2Q2
18	28980001	29020000	0.898954	0.00023547	rna-XM_004017825.5	FBXO22
18	28980001	29020000	0.898954	0.00023547	rna-XM_012098644.4	UBE2Q2
1	88660001	88700000	0.898823	0.00023608	rna-XM_004002314.5	CHIA
1	88660001	88700000	0.898823	0.00023608	rna-XM_004002315.5	PIFO
1	88660001	88700000	0.898823	0.00023608	rna-XM_042252289.1	CHIA
23	33820001	33860000	0.898556	0.00023732	rna-XM_015103631.3	CABLES1
13	33180001	33220000	0.898117	0.00023938	rna-XM_015099627.3	ZEB1
13	33180001	33220000	0.898117	0.00023938	rna-XM_027976671.2	ZEB1
13	33180001	33220000	0.898117	0.00023938	rna-XM_027976672.2	ZEB1
13	33180001	33220000	0.898117	0.00023938	rna-XM_027976673.2	ZEB1
13	33180001	33220000	0.898117	0.00023938	rna-XM_027976675.2	ZEB1
13	33180001	33220000	0.898117	0.00023938	rna-XM_042230614.1	ZEB1
13	33180001	33220000	0.898117	0.00023938	rna-XM_042230615.1	ZEB1
6	31740001	31780000	0.898073	0.00023959	rna-XM_004009703.5	GRID2
13	46740001	46780000	0.898018	0.00023985	rna-XM_027976818.2	RASSF2
13	46740001	46780000	0.898018	0.00023985	rna-XM_042229732.1	RASSF2
13	46740001	46780000	0.898018	0.00023985	rna-XM_042229733.1	RASSF2
13	46740001	46780000	0.898018	0.00023985	rna-XM_042229734.1	RASSF2
X	10940001	10980000	0.897906	0.00024038	rna-XM_012106133.4	TLR8
X	10940001	10980000	0.897906	0.00024038	rna-XM_042241558.1	TLR8
X	10940001	10980000	0.897906	0.00024038	rna-XM_042241559.1	TLR8
X	10940001	10980000	0.897906	0.00024038	rna-XM_042241560.1	TLR8
X	10940001	10980000	0.897906	0.00024038	rna-XM_042241561.1	TLR8
X	10940001	10980000	0.897906	0.00024038	rna-XM_042241562.1	TLR8
X	10940001	10980000	0.897906	0.00024038	rna-XM_042241563.1	TLR8
6	91100001	91140000	0.897391	0.00024282	rna-NM_001163595.1	RCHY1
6	91100001	91140000	0.897391	0.00024282	rna-XM_004009915.5	THAP6
6	91100001	91140000	0.897391	0.00024282	rna-XM_042251507.1	THAP6
6	91100001	91140000	0.897391	0.00024282	rna-XM_042251508.1	THAP6
2	139880001	139920000	0.896818	0.00024557	rna-XM_004004616.5	CCDC173
2	139880001	139920000	0.896818	0.00024557	rna-XM_004004617.5	PPIG
2	139880001	139920000	0.896818	0.00024557	rna-XM_012134405.4	PPIG
2	139880001	139920000	0.896818	0.00024557	rna-XM_012134426.4	PPIG
2	139880001	139920000	0.896818	0.00024557	rna-XM_012134434.4	PPIG
2	139880001	139920000	0.896818	0.00024557	rna-XM_012134444.4	PPIG
2	139880001	139920000	0.896818	0.00024557	rna-XM_012134460.4	PPIG
2	139880001	139920000	0.896818	0.00024557	rna-XM_012134469.3	PPIG
2	139880001	139920000	0.896818	0.00024557	rna-XM_012134474.4	PPIG
2	139880001	139920000	0.896818	0.00024557	rna-XM_012134484.4	PPIG
2	139880001	139920000	0.896818	0.00024557	rna-XM_012134507.3	PPIG
2	139880001	139920000	0.896818	0.00024557	rna-XM_012134516.3	PPIG
2	139880001	139920000	0.896818	0.00024557	rna-XM_042243750.1	PPIG
2	139880001	139920000	0.896818	0.00024557	rna-XM_042243751.1	PPIG
2	139880001	139920000	0.896818	0.00024557	rna-XM_042243752.1	PPIG
2	139880001	139920000	0.896818	0.00024557	rna-XM_042243753.1	PPIG
2	139880001	139920000	0.896818	0.00024557	rna-XM_042243754.1	PPIG
2	139880001	139920000	0.896818	0.00024557	rna-XM_042243755.1	PPIG
2	139880001	139920000	0.896818	0.00024557	rna-XM_042243756.1	PPIG
2	139880001	139920000	0.896818	0.00024557	rna-XM_042243757.1	PPIG
2	139880001	139920000	0.896818	0.00024557	rna-XM_042243758.1	PPIG
15	49300001	49340000	0.896322	0.00024798	rna-XM_004016261.4	TRIM68
15	49300001	49340000	0.896322	0.00024798	rna-XM_012095952.4	TRIM68
12	71740001	71780000	0.893774	0.00026066	rna-XM_004013915.5	KCNH1
12	71740001	71780000	0.893774	0.00026066	rna-XM_004013916.5	KCNH1
2	234280001	234320000	0.893021	0.00026453	rna-XM_012148937.4	PHC2
2	234280001	234320000	0.893021	0.00026453	rna-XM_042244411.1	PHC2
2	234280001	234320000	0.893021	0.00026453	rna-XM_042244412.1	PHC2
15	2160001	2200000	0.891974	0.00026999	rna-XM_004015961.5	GRIA4
15	2160001	2200000	0.891974	0.00026999	rna-XM_012095291.4	GRIA4
15	2160001	2200000	0.891974	0.00026999	rna-XM_027979122.2	GRIA4
15	2160001	2200000	0.891974	0.00026999	rna-XM_027979123.2	GRIA4
15	2160001	2200000	0.891974	0.00026999	rna-XM_042232826.1	GRIA4
NW_024599802.1	80001	120000	0.890527	0.00027771	rna-XM_042242609.1	LOC114112914
7	83440001	83480000	0.890099	0.00028003	rna-XM_004010783.5	ENTPD5
7	83440001	83480000	0.890099	0.00028003	rna-XM_012182028.4	ENTPD5
7	83440001	83480000	0.890099	0.00028003	rna-XM_012182029.3	ENTPD5
7	83440001	83480000	0.890099	0.00028003	rna-XM_012182036.4	BBOF1
7	83440001	83480000	0.890099	0.00028003	rna-XM_027972010.2	ENTPD5
7	83440001	83480000	0.890099	0.00028003	rna-XM_027972011.2	ENTPD5
7	83440001	83480000	0.890099	0.00028003	rna-XM_042252754.1	BBOF1
7	83440001	83480000	0.890099	0.00028003	rna-XM_042252755.1	ENTPD5
7	83440001	83480000	0.890099	0.00028003	rna-XM_042252756.1	ENTPD5
7	83440001	83480000	0.890099	0.00028003	rna-XM_042252757.1	ENTPD5
7	83440001	83480000	0.890099	0.00028003	rna-XM_042252758.1	ENTPD5
7	83440001	83480000	0.890099	0.00028003	rna-XM_042252759.1	ENTPD5
7	83440001	83480000	0.890099	0.00028003	rna-XM_042252761.1	ENTPD5
7	83440001	83480000	0.890099	0.00028003	rna-XM_042252762.1	ENTPD5
7	83440001	83480000	0.890099	0.00028003	rna-XM_042252763.1	ENTPD5
7	83440001	83480000	0.890099	0.00028003	rna-XM_042252764.1	ENTPD5
21	260001	300000	0.890049	0.00028031	rna-XM_004019379.5	HEPHL1
8	88980001	89020000	0.888597	0.00028833	rna-XM_042253705.1	PRR18
5	22240001	22280000	0.888253	0.00029026	rna-XM_012178168.4	ADAMTS19
5	22240001	22280000	0.888253	0.00029026	rna-XM_042250270.1	ADAMTS19
5	22240001	22280000	0.888253	0.00029026	rna-XM_042250271.1	ADAMTS19
2	122620001	122660000	0.887707	0.00029335	rna-XM_004004519.5	FAM171B
2	122620001	122660000	0.887707	0.00029335	rna-XM_042243646.1	FAM171B
17	34980001	35020000	0.887498	0.00029455	rna-XM_042234361.1	NUDT6
17	34980001	35020000	0.887498	0.00029455	rna-XM_042234362.1	NUDT6
17	34980001	35020000	0.887498	0.00029455	rna-XM_042234363.1	NUDT6
17	34980001	35020000	0.887498	0.00029455	rna-XM_042234364.1	NUDT6
17	34980001	35020000	0.887498	0.00029455	rna-XM_042234365.1	NUDT6
17	34980001	35020000	0.887498	0.00029455	rna-XM_042234366.1	NUDT6
17	34980001	35020000	0.887498	0.00029455	rna-XM_042234367.1	NUDT6
17	34980001	35020000	0.887498	0.00029455	rna-XM_042234368.1	NUDT6
17	34980001	35020000	0.887498	0.00029455	rna-XM_042234369.1	NUDT6
22	41040001	41080000	0.887448	0.00029483	rna-XM_012103036.4	FGFR2
22	41040001	41080000	0.887448	0.00029483	rna-XM_012103038.4	FGFR2
22	41040001	41080000	0.887448	0.00029483	rna-XM_012103039.4	FGFR2
22	41040001	41080000	0.887448	0.00029483	rna-XM_012103045.4	FGFR2
22	41040001	41080000	0.887448	0.00029483	rna-XM_027960356.2	FGFR2
22	41040001	41080000	0.887448	0.00029483	rna-XM_027960357.2	FGFR2
22	41040001	41080000	0.887448	0.00029483	rna-XM_027960358.2	FGFR2
22	41040001	41080000	0.887448	0.00029483	rna-XM_027960359.2	FGFR2
22	41040001	41080000	0.887448	0.00029483	rna-XM_027960360.2	FGFR2
22	41040001	41080000	0.887448	0.00029483	rna-XM_027960361.2	FGFR2
22	41040001	41080000	0.887448	0.00029483	rna-XM_042238867.1	FGFR2
22	41040001	41080000	0.887448	0.00029483	rna-XM_042238868.1	FGFR2
22	41040001	41080000	0.887448	0.00029483	rna-XM_042238869.1	FGFR2
22	41040001	41080000	0.887448	0.00029483	rna-XM_042238870.1	FGFR2
22	41040001	41080000	0.887448	0.00029483	rna-XM_042238871.1	FGFR2
22	41040001	41080000	0.887448	0.00029483	rna-XM_042238872.1	FGFR2
3	51760001	51800000	0.887252	0.00029595	rna-XM_012169003.4	CTNNA2
3	51760001	51800000	0.887252	0.00029595	rna-XM_042246023.1	CTNNA2
3	51760001	51800000	0.887252	0.00029595	rna-XM_042246024.1	CTNNA2
3	51760001	51800000	0.887252	0.00029595	rna-XM_042246025.1	CTNNA2
22	19900001	19940000	0.887005	0.00029738	rna-XM_042238951.1	HPSE2
2	2680001	2720000	0.886755	0.00029881	rna-XM_012111867.4	LOC101116026
2	2680001	2720000	0.886755	0.00029881	rna-XM_012111874.4	LOC101116026
2	2680001	2720000	0.886755	0.00029881	rna-XM_012111887.4	LOC101116026
2	2680001	2720000	0.886755	0.00029881	rna-XM_015092953.3	LOC101116026
2	2680001	2720000	0.886755	0.00029881	rna-XM_027964057.2	PHF19
2	2680001	2720000	0.886755	0.00029881	rna-XM_027964058.2	PHF19
2	2680001	2720000	0.886755	0.00029881	rna-XM_027964059.2	PHF19
2	2680001	2720000	0.886755	0.00029881	rna-XM_042242781.1	PHF19
2	2680001	2720000	0.886755	0.00029881	rna-XM_042242782.1	PHF19
2	2680001	2720000	0.886755	0.00029881	rna-XM_042242783.1	PHF19
2	2680001	2720000	0.886755	0.00029881	rna-XM_042242784.1	PHF19
2	2680001	2720000	0.886755	0.00029881	rna-XM_042242786.1	LOC101116026
2	2680001	2720000	0.886755	0.00029881	rna-XM_042242787.1	LOC101116026
23	50500001	50540000	0.886222	0.00030192	rna-XM_027960753.2	MAPK4
5	60260001	60300000	0.885939	0.00030358	rna-XM_004008988.5	GM2A
5	60260001	60300000	0.885939	0.00030358	rna-XM_027970425.2	CCDC69
3	117700001	117740000	0.885723	0.00030485	rna-XM_012174007.4	PPFIA2
3	117700001	117740000	0.885723	0.00030485	rna-XM_027967174.2	PPFIA2
3	117700001	117740000	0.885723	0.00030485	rna-XM_027967175.2	PPFIA2
3	117700001	117740000	0.885723	0.00030485	rna-XM_027967176.2	PPFIA2
3	117700001	117740000	0.885723	0.00030485	rna-XM_042246557.1	PPFIA2
3	117700001	117740000	0.885723	0.00030485	rna-XM_042246558.1	PPFIA2
3	117700001	117740000	0.885723	0.00030485	rna-XM_042246559.1	PPFIA2
3	117700001	117740000	0.885723	0.00030485	rna-XM_042246560.1	PPFIA2
3	117700001	117740000	0.885723	0.00030485	rna-XM_042246561.1	PPFIA2
3	117700001	117740000	0.885723	0.00030485	rna-XM_042246563.1	PPFIA2
3	117700001	117740000	0.885723	0.00030485	rna-XM_042246567.1	PPFIA2
21	16760001	16800000	0.885632	0.00030538	rna-XM_027960074.2	LOC101117804
19	46760001	46800000	0.885442	0.00030651	rna-XM_027958277.2	CACNA2D3
19	46760001	46800000	0.885442	0.00030651	rna-XM_042236059.1	CACNA2D3
19	46760001	46800000	0.885442	0.00030651	rna-XM_042236060.1	CACNA2D3
19	46760001	46800000	0.885442	0.00030651	rna-XM_042236061.1	CACNA2D3
7	54060001	54100000	0.885165	0.00030815	rna-XM_042252444.1	UNC13C
7	54060001	54100000	0.885165	0.00030815	rna-XM_042252445.1	UNC13C
22	5080001	5120000	0.884735	0.00031072	rna-XM_042238483.1	PCDH15
5	20420001	20460000	0.88451	0.00031208	rna-XM_027970580.2	MEIKIN
14	57600001	57640000	0.884299	0.00031335	rna-XM_012094691.4	ZNF175
14	57600001	57640000	0.884299	0.00031335	rna-XM_027977513.2	LOC105601981
14	57600001	57640000	0.884299	0.00031335	rna-XM_042231001.1	ZNF175
14	57600001	57640000	0.884299	0.00031335	rna-XM_042231002.1	ZNF175
14	57600001	57640000	0.884299	0.00031335	rna-XM_042231003.1	ZNF175
14	57600001	57640000	0.884299	0.00031335	rna-XM_042231004.1	ZNF175
14	57600001	57640000	0.884299	0.00031335	rna-XM_042231061.1	LOC105601981
14	57600001	57640000	0.884299	0.00031335	rna-XM_042231062.1	LOC105601981
2	227880001	227920000	0.881674	0.00032961	rna-XM_042244319.1	NYAP2
2	227880001	227920000	0.881674	0.00032961	rna-XM_042244320.1	NYAP2
6	20260001	20300000	0.881487	0.0003308	rna-XM_027970835.2	TET2
6	20260001	20300000	0.881487	0.0003308	rna-XM_042251174.1	TET2
6	20260001	20300000	0.881487	0.0003308	rna-XM_042251175.1	TET2
6	20260001	20300000	0.881487	0.0003308	rna-XM_042251176.1	TET2
6	20260001	20300000	0.881487	0.0003308	rna-XM_042251177.1	TET2
11	29300001	29340000	0.881245	0.00033235	rna-XM_004012706.5	MYH1
11	29300001	29340000	0.881245	0.00033235	rna-XM_027974882.2	MYH1
11	29300001	29340000	0.881245	0.00033235	rna-XM_027974884.2	MYH2
11	29300001	29340000	0.881245	0.00033235	rna-XM_042255667.1	MYH2
8	31040001	31080000	0.880299	0.00033844	rna-XM_012182695.3	ATG5
8	31040001	31080000	0.880299	0.00033844	rna-XM_012182696.3	ATG5
8	31040001	31080000	0.880299	0.00033844	rna-XM_012182697.4	ATG5
8	31040001	31080000	0.880299	0.00033844	rna-XM_012182698.4	ATG5
8	31040001	31080000	0.880299	0.00033844	rna-XM_012182699.3	ATG5
8	31040001	31080000	0.880299	0.00033844	rna-XM_042253357.1	ATG5
8	31040001	31080000	0.880299	0.00033844	rna-XM_042253358.1	ATG5
8	31040001	31080000	0.880299	0.00033844	rna-XM_042253359.1	ATG5
8	31040001	31080000	0.880299	0.00033844	rna-XM_042253360.1	ATG5
8	31040001	31080000	0.880299	0.00033844	rna-XM_042253361.1	ATG5
4	86880001	86920000	0.878709	0.00034892	rna-XM_004008009.5	TSPAN12
4	86880001	86920000	0.878709	0.00034892	rna-XM_027968759.2	TSPAN12
25	30120001	30160000	0.878386	0.00035109	rna-XM_027962450.2	SAMD8
25	30120001	30160000	0.878386	0.00035109	rna-XM_042241190.1	SAMD8
1	28560001	28600000	0.878372	0.00035118	rna-XM_004002003.5	TMEM59
1	28560001	28600000	0.878372	0.00035118	rna-XM_004002004.5	TCEANC2
1	28560001	28600000	0.878372	0.00035118	rna-XM_012149467.4	TMEM59
1	28560001	28600000	0.878372	0.00035118	rna-XM_012149537.4	TMEM59
1	28560001	28600000	0.878372	0.00035118	rna-XM_012149705.4	TMEM59
1	28560001	28600000	0.878372	0.00035118	rna-XM_012149815.4	TCEANC2
3	40880001	40920000	0.87802	0.00035356	rna-XM_004005829.5	ETAA1
3	40880001	40920000	0.87802	0.00035356	rna-XM_042245976.1	ETAA1
8	67120001	67160000	0.877784	0.00035515	rna-XM_004011384.5	ADGRG6
8	67120001	67160000	0.877784	0.00035515	rna-XM_004011385.5	ADGRG6
8	67120001	67160000	0.877784	0.00035515	rna-XM_012182992.4	ADGRG6
8	67120001	67160000	0.877784	0.00035515	rna-XM_042253536.1	ADGRG6
8	67120001	67160000	0.877784	0.00035515	rna-XM_042253537.1	ADGRG6
6	115180001	115220000	0.877599	0.00035642	rna-XM_042251681.1	SH3TC1
6	115180001	115220000	0.877599	0.00035642	rna-XM_042251682.1	SH3TC1
6	115180001	115220000	0.877599	0.00035642	rna-XM_042251683.1	SH3TC1
23	20500001	20540000	0.877498	0.00035711	rna-XM_012103324.4	KIAA1328
23	20500001	20540000	0.877498	0.00035711	rna-XM_027960769.2	KIAA1328
23	20500001	20540000	0.877498	0.00035711	rna-XM_042239365.1	KIAA1328
23	20500001	20540000	0.877498	0.00035711	rna-XM_042239366.1	KIAA1328
23	20500001	20540000	0.877498	0.00035711	rna-XM_042239367.1	KIAA1328
23	20500001	20540000	0.877498	0.00035711	rna-XM_042239368.1	KIAA1328
7	83460001	83500000	0.876851	0.00036155	rna-XM_012182036.4	BBOF1
7	83460001	83500000	0.876851	0.00036155	rna-XM_027972010.2	ENTPD5
7	83460001	83500000	0.876851	0.00036155	rna-XM_027972011.2	ENTPD5
7	83460001	83500000	0.876851	0.00036155	rna-XM_042252754.1	BBOF1
7	83460001	83500000	0.876851	0.00036155	rna-XM_042252755.1	ENTPD5
7	83460001	83500000	0.876851	0.00036155	rna-XM_042252756.1	ENTPD5
7	83460001	83500000	0.876851	0.00036155	rna-XM_042252757.1	ENTPD5
7	83460001	83500000	0.876851	0.00036155	rna-XM_042252758.1	ENTPD5
7	83460001	83500000	0.876851	0.00036155	rna-XM_042252761.1	ENTPD5
7	83460001	83500000	0.876851	0.00036155	rna-XM_042252762.1	ENTPD5
7	83460001	83500000	0.876851	0.00036155	rna-XM_042252763.1	ENTPD5
13	40020001	40060000	0.875199	0.00037314	rna-XM_012188565.3	KIZ
13	40020001	40060000	0.875199	0.00037314	rna-XM_015099666.3	KIZ
13	40020001	40060000	0.875199	0.00037314	rna-XM_015099667.3	KIZ
13	40020001	40060000	0.875199	0.00037314	rna-XM_015099668.3	KIZ
13	40020001	40060000	0.875199	0.00037314	rna-XM_015099669.3	KIZ
13	40020001	40060000	0.875199	0.00037314	rna-XM_027976773.2	KIZ
13	40020001	40060000	0.875199	0.00037314	rna-XM_042229632.1	KIZ
13	40020001	40060000	0.875199	0.00037314	rna-XM_042229633.1	KIZ
13	40020001	40060000	0.875199	0.00037314	rna-XM_042229635.1	KIZ
13	40020001	40060000	0.875199	0.00037314	rna-XM_042229636.1	KIZ
8	14000001	14040000	0.874157	0.00038062	rna-XM_004011146.5	NKAIN2
8	14000001	14040000	0.874157	0.00038062	rna-XM_027972334.2	NKAIN2
6	115100001	115140000	0.872954	0.00038943	rna-XM_027971242.2	ABLIM2
6	115100001	115140000	0.872954	0.00038943	rna-XM_027971243.2	ABLIM2
6	115100001	115140000	0.872954	0.00038943	rna-XM_027971244.2	ABLIM2
6	115100001	115140000	0.872954	0.00038943	rna-XM_027971245.2	ABLIM2
6	115100001	115140000	0.872954	0.00038943	rna-XM_027971246.2	ABLIM2
6	115100001	115140000	0.872954	0.00038943	rna-XM_027971248.2	ABLIM2
6	115100001	115140000	0.872954	0.00038943	rna-XM_027971250.2	ABLIM2
6	115100001	115140000	0.872954	0.00038943	rna-XM_027971251.2	ABLIM2
6	115100001	115140000	0.872954	0.00038943	rna-XM_027971252.2	ABLIM2
6	115100001	115140000	0.872954	0.00038943	rna-XM_027971254.2	ABLIM2
6	115100001	115140000	0.872954	0.00038943	rna-XM_027971255.2	ABLIM2
6	115100001	115140000	0.872954	0.00038943	rna-XM_027971256.2	ABLIM2
6	115100001	115140000	0.872954	0.00038943	rna-XM_027971257.2	ABLIM2
6	115100001	115140000	0.872954	0.00038943	rna-XM_027971258.2	ABLIM2
6	115100001	115140000	0.872954	0.00038943	rna-XM_027971259.2	ABLIM2
6	115100001	115140000	0.872954	0.00038943	rna-XM_027971260.2	ABLIM2
6	115100001	115140000	0.872954	0.00038943	rna-XM_027971261.2	ABLIM2
6	115100001	115140000	0.872954	0.00038943	rna-XM_027971262.2	ABLIM2
6	115100001	115140000	0.872954	0.00038943	rna-XM_027971263.2	ABLIM2
6	115100001	115140000	0.872954	0.00038943	rna-XM_042251678.1	ABLIM2
15	43020001	43060000	0.87214	0.00039551	rna-XM_004016168.5	TMEM41B
22	7260001	7300000	0.871956	0.00039689	rna-XM_004020002.5	PRKG1
22	7260001	7300000	0.871956	0.00039689	rna-XM_015103265.3	PRKG1
22	7260001	7300000	0.871956	0.00039689	rna-XM_042238622.1	PRKG1
7	54440001	54480000	0.87166	0.00039913	rna-XM_042252444.1	UNC13C
7	54440001	54480000	0.87166	0.00039913	rna-XM_042252445.1	UNC13C
26	5920001	5960000	0.871409	0.00040104	rna-XM_027962737.2	AGPAT5
26	5920001	5960000	0.871409	0.00040104	rna-XM_027962738.2	AGPAT5
1	63840001	63880000	0.870657	0.00040679	rna-XM_004002160.5	SH3GLB1
1	63840001	63880000	0.870657	0.00040679	rna-XM_042250666.1	SH3GLB1
1	63840001	63880000	0.870657	0.00040679	rna-XM_042250670.1	SH3GLB1
13	27620001	27660000	0.869936	0.00041239	rna-XM_004014235.5	PRPF18
13	27620001	27660000	0.869936	0.00041239	rna-XM_012188400.4	PRPF18
13	27620001	27660000	0.869936	0.00041239	rna-XM_012188402.3	PRPF18
8	48300001	48340000	0.869619	0.00041487	rna-XM_015097387.3	PM20D2
8	48300001	48340000	0.869619	0.00041487	rna-XM_027972716.2	GABRR1
1	109940001	109980000	0.868875	0.00042075	rna-XM_004002644.5	LOC101112936
1	109940001	109980000	0.868875	0.00042075	rna-XM_042256204.1	LOC101112936
1	109940001	109980000	0.868875	0.00042075	rna-XM_042256208.1	LOC101112936
7	81020001	81060000	0.868788	0.00042144	rna-XM_012181952.3	SIPA1L1
7	81020001	81060000	0.868788	0.00042144	rna-XM_012181953.4	SIPA1L1
7	81020001	81060000	0.868788	0.00042144	rna-XM_042252708.1	SIPA1L1
7	81020001	81060000	0.868788	0.00042144	rna-XM_042252709.1	SIPA1L1
7	81020001	81060000	0.868788	0.00042144	rna-XM_042252710.1	SIPA1L1
7	81020001	81060000	0.868788	0.00042144	rna-XM_042252711.1	SIPA1L1
7	81020001	81060000	0.868788	0.00042144	rna-XM_042252712.1	SIPA1L1
7	81020001	81060000	0.868788	0.00042144	rna-XM_042252713.1	SIPA1L1
7	81020001	81060000	0.868788	0.00042144	rna-XM_042252714.1	SIPA1L1
7	81020001	81060000	0.868788	0.00042144	rna-XM_042252715.1	SIPA1L1
7	81020001	81060000	0.868788	0.00042144	rna-XM_042252716.1	SIPA1L1
13	27240001	27280000	0.867916	0.00042844	rna-XM_012188382.3	MCM10
13	27240001	27280000	0.867916	0.00042844	rna-XM_012188383.4	MCM10
13	27240001	27280000	0.867916	0.00042844	rna-XM_012188384.3	MCM10
13	27240001	27280000	0.867916	0.00042844	rna-XM_027976637.2	MCM10
13	27240001	27280000	0.867916	0.00042844	rna-XM_042230549.1	MCM10
8	30960001	31000000	0.867886	0.00042869	rna-XM_012182695.3	ATG5
8	30960001	31000000	0.867886	0.00042869	rna-XM_012182696.3	ATG5
8	30960001	31000000	0.867886	0.00042869	rna-XM_012182697.4	ATG5
8	30960001	31000000	0.867886	0.00042869	rna-XM_012182698.4	ATG5
8	30960001	31000000	0.867886	0.00042869	rna-XM_012182699.3	ATG5
8	30960001	31000000	0.867886	0.00042869	rna-XM_042253357.1	ATG5
8	30960001	31000000	0.867886	0.00042869	rna-XM_042253358.1	ATG5
8	30960001	31000000	0.867886	0.00042869	rna-XM_042253359.1	ATG5
8	30960001	31000000	0.867886	0.00042869	rna-XM_042253360.1	ATG5
8	30960001	31000000	0.867886	0.00042869	rna-XM_042253361.1	ATG5
8	2780001	2820000	0.867654	0.00043056	rna-XM_027972730.2	IMPG1
3	186780001	186820000	0.866805	0.00043752	rna-XM_015094881.3	CCDC91
3	186780001	186820000	0.866805	0.00043752	rna-XM_015094883.3	CCDC91
3	186780001	186820000	0.866805	0.00043752	rna-XM_042247343.1	CCDC91
3	186780001	186820000	0.866805	0.00043752	rna-XM_042247344.1	CCDC91
3	186780001	186820000	0.866805	0.00043752	rna-XM_042247345.1	CCDC91
3	186780001	186820000	0.866805	0.00043752	rna-XM_042247346.1	CCDC91
18	63260001	63300000	0.866404	0.00044084	rna-XM_027957402.2	DLK1
18	63260001	63300000	0.866404	0.00044084	rna-XM_027957403.2	DLK1
18	63260001	63300000	0.866404	0.00044084	rna-XM_027957404.2	DLK1
18	63260001	63300000	0.866404	0.00044084	rna-XM_042235498.1	DLK1
18	63260001	63300000	0.866404	0.00044084	rna-XM_042235499.1	DLK1
3	51780001	51820000	0.865394	0.0004493	rna-XM_012169003.4	CTNNA2
3	51780001	51820000	0.865394	0.0004493	rna-XM_042246023.1	CTNNA2
3	51780001	51820000	0.865394	0.0004493	rna-XM_042246024.1	CTNNA2
3	51780001	51820000	0.865394	0.0004493	rna-XM_042246025.1	CTNNA2
7	54000001	54040000	0.865213	0.00045083	rna-XM_042252444.1	UNC13C
7	54000001	54040000	0.865213	0.00045083	rna-XM_042252445.1	UNC13C
18	40440001	40480000	0.864947	0.0004531	rna-XM_042235675.1	AKAP6
18	40440001	40480000	0.864947	0.0004531	rna-XM_042235676.1	AKAP6
7	14880001	14920000	0.864038	0.0004609	rna-XM_004010261.5	PIAS1
7	14880001	14920000	0.864038	0.0004609	rna-XM_015096836.3	PIAS1
3	78180001	78220000	0.863915	0.00046197	rna-XM_004005978.4	PRKCE
3	78180001	78220000	0.863915	0.00046197	rna-XM_042246226.1	PRKCE
3	78180001	78220000	0.863915	0.00046197	rna-XM_042246227.1	PRKCE
24	36900001	36940000	0.863726	0.00046361	rna-XM_004021042.5	TRIM4
24	36900001	36940000	0.863726	0.00046361	rna-XM_012104861.4	GJC3
1	71600001	71640000	0.863662	0.00046416	rna-XM_012176707.3	ABCD3
1	71600001	71640000	0.863662	0.00046416	rna-XM_027972225.2	F3
15	76180001	76220000	0.863615	0.00046457	rna-XM_015101155.3	CELF1
15	76180001	76220000	0.863615	0.00046457	rna-XM_015101158.3	CELF1
15	76180001	76220000	0.863615	0.00046457	rna-XM_027979754.2	RAPSN
15	76180001	76220000	0.863615	0.00046457	rna-XM_027979755.2	RAPSN
15	76180001	76220000	0.863615	0.00046457	rna-XM_027979756.2	RAPSN
15	76180001	76220000	0.863615	0.00046457	rna-XM_027979757.2	RAPSN
15	76180001	76220000	0.863615	0.00046457	rna-XM_027979758.2	RAPSN
15	76180001	76220000	0.863615	0.00046457	rna-XM_027979767.2	CELF1
15	76180001	76220000	0.863615	0.00046457	rna-XM_042233520.1	RAPSN
15	76180001	76220000	0.863615	0.00046457	rna-XM_042233521.1	CELF1
15	76180001	76220000	0.863615	0.00046457	rna-XM_042233522.1	CELF1
15	76180001	76220000	0.863615	0.00046457	rna-XM_042233523.1	CELF1
15	76180001	76220000	0.863615	0.00046457	rna-XM_042233524.1	CELF1
15	76180001	76220000	0.863615	0.00046457	rna-XM_042233525.1	CELF1
15	76180001	76220000	0.863615	0.00046457	rna-XM_042233526.1	CELF1
15	76180001	76220000	0.863615	0.00046457	rna-XM_042233527.1	CELF1
15	76180001	76220000	0.863615	0.00046457	rna-XM_042233528.1	CELF1
15	76180001	76220000	0.863615	0.00046457	rna-XM_042233529.1	CELF1
15	76180001	76220000	0.863615	0.00046457	rna-XM_042233530.1	CELF1
15	76180001	76220000	0.863615	0.00046457	rna-XM_042233531.1	CELF1
15	76180001	76220000	0.863615	0.00046457	rna-XM_042233532.1	CELF1
15	76180001	76220000	0.863615	0.00046457	rna-XM_042233533.1	CELF1
15	76180001	76220000	0.863615	0.00046457	rna-XM_042233534.1	CELF1
15	76180001	76220000	0.863615	0.00046457	rna-XM_042233535.1	CELF1
15	76180001	76220000	0.863615	0.00046457	rna-XM_042233536.1	CELF1
15	76180001	76220000	0.863615	0.00046457	rna-XM_042233537.1	CELF1
15	76180001	76220000	0.863615	0.00046457	rna-XM_042233538.1	CELF1
15	76180001	76220000	0.863615	0.00046457	rna-XM_042233539.1	CELF1
NW_024599802.1	100001	140000	0.863566	0.000465	rna-XM_042242609.1	LOC114112914
6	86260001	86300000	0.863141	0.00046873	rna-NM_001009363.1	CSN1S2
17	54360001	54400000	0.862677	0.00047283	rna-XM_004017362.5	ARPC3
17	54360001	54400000	0.862677	0.00047283	rna-XM_027956498.2	GPN3
17	54360001	54400000	0.862677	0.00047283	rna-XM_027956500.2	FAM216A
17	54360001	54400000	0.862677	0.00047283	rna-XM_027956501.2	FAM216A
17	54360001	54400000	0.862677	0.00047283	rna-XM_042234600.1	GPN3
17	54360001	54400000	0.862677	0.00047283	rna-XM_042234601.1	ARPC3
6	56280001	56320000	0.862609	0.00047342	rna-XM_015096434.3	ARAP2
6	56280001	56320000	0.862609	0.00047342	rna-XM_027970921.2	ARAP2
6	56280001	56320000	0.862609	0.00047342	rna-XM_027970922.2	ARAP2
6	56280001	56320000	0.862609	0.00047342	rna-XM_042251305.1	ARAP2
6	56280001	56320000	0.862609	0.00047342	rna-XM_042251306.1	ARAP2
6	56280001	56320000	0.862609	0.00047342	rna-XM_042251307.1	ARAP2
3	154760001	154800000	0.862498	0.00047441	rna-XM_027967483.2	LEMD3
3	121240001	121280000	0.861308	0.0004851	rna-XM_004006232.5	TSPAN19
3	121240001	121280000	0.861308	0.0004851	rna-XM_004006233.5	TSPAN19
3	121240001	121280000	0.861308	0.0004851	rna-XM_012174023.3	LRRIQ1
3	121240001	121280000	0.861308	0.0004851	rna-XM_012174032.4	LRRIQ1
3	121240001	121280000	0.861308	0.0004851	rna-XM_012174038.4	TSPAN19
3	121240001	121280000	0.861308	0.0004851	rna-XM_027967187.2	LRRIQ1
3	121240001	121280000	0.861308	0.0004851	rna-XM_042246575.1	TSPAN19
1	109820001	109860000	0.86037	0.00049369	rna-XM_042243387.1	LOC105605630
6	115200001	115240000	0.859061	0.0005059	rna-XM_027971264.2	SH3TC1
6	115200001	115240000	0.859061	0.0005059	rna-XM_042251681.1	SH3TC1
6	115200001	115240000	0.859061	0.0005059	rna-XM_042251682.1	SH3TC1
6	115200001	115240000	0.859061	0.0005059	rna-XM_042251683.1	SH3TC1
6	115200001	115240000	0.859061	0.0005059	rna-XM_042251684.1	SH3TC1
7	14840001	14880000	0.85878	0.00050856	rna-XM_015096836.3	PIAS1
6	102280001	102320000	0.857994	0.00051607	rna-XM_012180310.3	PTPN13
6	102280001	102320000	0.857994	0.00051607	rna-XM_012180311.3	PTPN13
6	102280001	102320000	0.857994	0.00051607	rna-XM_012180312.3	PTPN13
6	102280001	102320000	0.857994	0.00051607	rna-XM_012180313.3	PTPN13
6	102280001	102320000	0.857994	0.00051607	rna-XM_012180315.3	PTPN13
6	102280001	102320000	0.857994	0.00051607	rna-XM_012180316.3	PTPN13
6	102280001	102320000	0.857994	0.00051607	rna-XM_012180317.3	PTPN13
6	102280001	102320000	0.857994	0.00051607	rna-XM_042251610.1	PTPN13
6	102280001	102320000	0.857994	0.00051607	rna-XM_042251611.1	PTPN13
19	19200001	19240000	0.857872	0.00051724	rna-XM_042235921.1	GRM7
19	19200001	19240000	0.857872	0.00051724	rna-XM_042235922.1	GRM7
15	5380001	5420000	0.857526	0.00052058	rna-NM_001166179.1	MMP13
1	84960001	85000000	0.856491	0.00053069	rna-XM_004002255.5	VAV3
1	84960001	85000000	0.856491	0.00053069	rna-XM_042251665.1	VAV3
1	84960001	85000000	0.856491	0.00053069	rna-XM_042251668.1	VAV3
1	84960001	85000000	0.856491	0.00053069	rna-XM_042251673.1	VAV3
1	84960001	85000000	0.856491	0.00053069	rna-XM_042251676.1	VAV3
1	84960001	85000000	0.856491	0.00053069	rna-XM_042251679.1	VAV3
1	84960001	85000000	0.856491	0.00053069	rna-XM_042251680.1	VAV3
1	84960001	85000000	0.856491	0.00053069	rna-XM_042251685.1	VAV3
1	74980001	75020000	0.855582	0.00053974	rna-XM_004002217.5	DPYD
1	74980001	75020000	0.855582	0.00053974	rna-XM_012176867.4	DPYD
15	69920001	69960000	0.855437	0.00054119	rna-XM_042233372.1	LRRC4C
22	19880001	19920000	0.855419	0.00054137	rna-XM_042238951.1	HPSE2
9	57900001	57940000	0.855236	0.00054321	rna-XM_004011765.5	CCN3
2	139860001	139900000	0.853528	0.00056068	rna-XM_004004616.5	CCDC173
2	139860001	139900000	0.853528	0.00056068	rna-XM_004004617.5	PPIG
2	139860001	139900000	0.853528	0.00056068	rna-XM_012134405.4	PPIG
2	139860001	139900000	0.853528	0.00056068	rna-XM_012134426.4	PPIG
2	139860001	139900000	0.853528	0.00056068	rna-XM_012134434.4	PPIG
2	139860001	139900000	0.853528	0.00056068	rna-XM_012134444.4	PPIG
2	139860001	139900000	0.853528	0.00056068	rna-XM_012134460.4	PPIG
2	139860001	139900000	0.853528	0.00056068	rna-XM_012134469.3	PPIG
2	139860001	139900000	0.853528	0.00056068	rna-XM_012134474.4	PPIG
2	139860001	139900000	0.853528	0.00056068	rna-XM_012134484.4	PPIG
2	139860001	139900000	0.853528	0.00056068	rna-XM_012134507.3	PPIG
2	139860001	139900000	0.853528	0.00056068	rna-XM_012134516.3	PPIG
2	139860001	139900000	0.853528	0.00056068	rna-XM_042243750.1	PPIG
2	139860001	139900000	0.853528	0.00056068	rna-XM_042243751.1	PPIG
2	139860001	139900000	0.853528	0.00056068	rna-XM_042243752.1	PPIG
2	139860001	139900000	0.853528	0.00056068	rna-XM_042243753.1	PPIG
2	139860001	139900000	0.853528	0.00056068	rna-XM_042243754.1	PPIG
2	139860001	139900000	0.853528	0.00056068	rna-XM_042243755.1	PPIG
2	139860001	139900000	0.853528	0.00056068	rna-XM_042243756.1	PPIG
2	139860001	139900000	0.853528	0.00056068	rna-XM_042243757.1	PPIG
2	139860001	139900000	0.853528	0.00056068	rna-XM_042243758.1	PPIG
17	3240001	3280000	0.853345	0.00056259	rna-XM_042234925.1	DCHS2
23	21200001	21240000	0.853178	0.00056432	rna-XM_027960707.2	FHOD3
23	21200001	21240000	0.853178	0.00056432	rna-XM_042239372.1	FHOD3
23	21200001	21240000	0.853178	0.00056432	rna-XM_042239373.1	FHOD3
23	21200001	21240000	0.853178	0.00056432	rna-XM_042239374.1	FHOD3
23	21200001	21240000	0.853178	0.00056432	rna-XM_042239375.1	FHOD3
23	21200001	21240000	0.853178	0.00056432	rna-XM_042239376.1	FHOD3
23	21200001	21240000	0.853178	0.00056432	rna-XM_042239378.1	FHOD3
23	21200001	21240000	0.853178	0.00056432	rna-XM_042239379.1	FHOD3
23	21200001	21240000	0.853178	0.00056432	rna-XM_042239380.1	FHOD3
22	8700001	8740000	0.8528	0.00056829	rna-XM_042238540.1	SGMS1
22	8700001	8740000	0.8528	0.00056829	rna-XM_042238541.1	SGMS1
22	8700001	8740000	0.8528	0.00056829	rna-XM_042238542.1	SGMS1
22	8700001	8740000	0.8528	0.00056829	rna-XM_042238543.1	SGMS1
22	8700001	8740000	0.8528	0.00056829	rna-XM_042238544.1	SGMS1
22	8700001	8740000	0.8528	0.00056829	rna-XM_042238545.1	SGMS1
22	8700001	8740000	0.8528	0.00056829	rna-XM_042238546.1	SGMS1
22	8700001	8740000	0.8528	0.00056829	rna-XM_042238547.1	SGMS1
22	8700001	8740000	0.8528	0.00056829	rna-XM_042238549.1	SGMS1
22	8700001	8740000	0.8528	0.00056829	rna-XM_042238550.1	SGMS1
3	46600001	46640000	0.852369	0.00057283	rna-XM_027966715.2	XPO1
3	46600001	46640000	0.852369	0.00057283	rna-XM_027966716.2	XPO1
3	46600001	46640000	0.852369	0.00057283	rna-XM_042246014.1	XPO1
3	46600001	46640000	0.852369	0.00057283	rna-XM_042246015.1	XPO1
21	16420001	16460000	0.852272	0.00057385	rna-XM_027960072.2	LOC101117288
2	231560001	231600000	0.85199	0.00057685	rna-XM_027964863.2	DNER
4	66280001	66320000	0.85104	0.00058706	rna-XM_004007922.5	PPP1R17
4	66280001	66320000	0.85104	0.00058706	rna-XM_012176858.4	PPP1R17
18	45320001	45360000	0.851001	0.00058748	rna-XM_027957289.2	MIPOL1
7	63300001	63340000	0.850481	0.00059314	rna-XM_042252525.1	SLC28A2
7	63300001	63340000	0.850481	0.00059314	rna-XM_042252526.1	SLC28A2
14	8980001	9020000	0.850188	0.00059635	rna-XM_004014934.5	CDH13
14	8980001	9020000	0.850188	0.00059635	rna-XM_012189616.4	CDH13
14	8980001	9020000	0.850188	0.00059635	rna-XM_012189617.4	CDH13
X	142000001	142040000	0.849929	0.0005992	rna-XM_027963067.2	LOC101112115
16	5480001	5520000	0.849801	0.00060061	rna-XM_012097204.4	BOD1
3	51660001	51700000	0.848482	0.00061536	rna-XM_012169003.4	CTNNA2
3	51660001	51700000	0.848482	0.00061536	rna-XM_042246023.1	CTNNA2
3	51660001	51700000	0.848482	0.00061536	rna-XM_042246024.1	CTNNA2
3	51660001	51700000	0.848482	0.00061536	rna-XM_042246025.1	CTNNA2
1	216520001	216560000	0.848397	0.00061633	rna-XM_004003152.5	PLD1
1	216520001	216560000	0.848397	0.00061633	rna-XM_004003153.5	PLD1
1	216520001	216560000	0.848397	0.00061633	rna-XM_012099308.4	PLD1
1	216520001	216560000	0.848397	0.00061633	rna-XM_012099314.3	PLD1
1	216520001	216560000	0.848397	0.00061633	rna-XM_042234511.1	PLD1
1	216520001	216560000	0.848397	0.00061633	rna-XM_042234517.1	PLD1
1	216520001	216560000	0.848397	0.00061633	rna-XM_042234540.1	PLD1
1	216520001	216560000	0.848397	0.00061633	rna-XM_042234547.1	PLD1
4	115120001	115160000	0.84839	0.00061641	rna-XM_027969000.2	KCNH2
4	115120001	115160000	0.84839	0.00061641	rna-XM_027969001.2	KCNH2
4	115120001	115160000	0.84839	0.00061641	rna-XM_042249257.1	KCNH2
4	115120001	115160000	0.84839	0.00061641	rna-XM_042249258.1	KCNH2
4	115120001	115160000	0.84839	0.00061641	rna-XM_042249259.1	KCNH2
4	115120001	115160000	0.84839	0.00061641	rna-XM_042249260.1	KCNH2
25	22920001	22960000	0.84831	0.00061732	rna-XM_004021400.5	CTNNA3
25	22920001	22960000	0.84831	0.00061732	rna-XM_042241050.1	CTNNA3
7	53940001	53980000	0.848122	0.00061946	rna-XM_042252444.1	UNC13C
7	53940001	53980000	0.848122	0.00061946	rna-XM_042252445.1	UNC13C
6	108320001	108360000	0.848001	0.00062083	rna-XM_042251660.1	LOC114115342
20	10840001	10880000	0.847898	0.00062201	rna-XM_004018785.5	PPIL1
20	10840001	10880000	0.847898	0.00062201	rna-XM_027958669.2	CPNE5
20	10840001	10880000	0.847898	0.00062201	rna-XM_027958670.2	CPNE5
7	56180001	56220000	0.847595	0.00062548	rna-XM_027971822.2	MYO5C
1	249660001	249700000	0.846767	0.00063505	rna-XM_042236283.1	CLSTN2
3	108820001	108860000	0.846766	0.00063507	rna-XM_004007369.5	TRHDE
16	29560001	29600000	0.846653	0.00063638	rna-XM_015101304.3	HCN1
1	121420001	121460000	0.846279	0.00064075	rna-XM_012185952.4	CLIC6
24	37800001	37840000	0.845851	0.0006458	rna-XM_027961578.2	TMEM130
24	37800001	37840000	0.845851	0.0006458	rna-XM_027961579.2	TMEM130
12	51300001	51340000	0.845509	0.00064986	rna-XM_004013797.4	DNAJC16
12	51300001	51340000	0.845509	0.00064986	rna-XM_012187488.4	CASP9
12	51300001	51340000	0.845509	0.00064986	rna-XM_012187492.3	DNAJC16
12	51300001	51340000	0.845509	0.00064986	rna-XM_027976080.2	LOC101111210
12	51300001	51340000	0.845509	0.00064986	rna-XM_042257438.1	CASP9
2	204680001	204720000	0.845433	0.00065075	rna-NM_001306123.1	BMPR2
6	84100001	84140000	0.845205	0.00065348	rna-XM_012180067.4	CENPC
6	84100001	84140000	0.845205	0.00065348	rna-XM_012180068.4	CENPC
6	84100001	84140000	0.845205	0.00065348	rna-XM_027971029.2	STAP1
X	18680001	18720000	0.844611	0.00066062	rna-XM_012106389.4	RPS6KA3
X	18680001	18720000	0.844611	0.00066062	rna-XM_027963122.2	RPS6KA3
X	18680001	18720000	0.844611	0.00066062	rna-XM_027963124.2	RPS6KA3
X	18680001	18720000	0.844611	0.00066062	rna-XM_042241830.1	RPS6KA3
X	18680001	18720000	0.844611	0.00066062	rna-XM_042241831.1	RPS6KA3
X	18680001	18720000	0.844611	0.00066062	rna-XM_042241832.1	RPS6KA3
X	18680001	18720000	0.844611	0.00066062	rna-XM_042241833.1	RPS6KA3
X	18680001	18720000	0.844611	0.00066062	rna-XM_042241834.1	RPS6KA3
X	18680001	18720000	0.844611	0.00066062	rna-XM_042241835.1	RPS6KA3
X	18680001	18720000	0.844611	0.00066062	rna-XM_042241836.1	RPS6KA3
X	18680001	18720000	0.844611	0.00066062	rna-XM_042241837.1	RPS6KA3
X	18680001	18720000	0.844611	0.00066062	rna-XM_042241838.1	RPS6KA3
X	18680001	18720000	0.844611	0.00066062	rna-XM_042241839.1	RPS6KA3
X	18680001	18720000	0.844611	0.00066062	rna-XM_042241840.1	RPS6KA3
X	18680001	18720000	0.844611	0.00066062	rna-XM_042241841.1	RPS6KA3
X	18680001	18720000	0.844611	0.00066062	rna-XM_042241842.1	RPS6KA3
X	18680001	18720000	0.844611	0.00066062	rna-XM_042241843.1	RPS6KA3
X	18680001	18720000	0.844611	0.00066062	rna-XM_042241844.1	RPS6KA3
X	18680001	18720000	0.844611	0.00066062	rna-XM_042241845.1	RPS6KA3
6	42020001	42060000	0.843535	0.00067373	rna-XM_042251851.1	KCNIP4
6	42020001	42060000	0.843535	0.00067373	rna-XM_042251853.1	KCNIP4
18	16540001	16580000	0.843438	0.00067493	rna-XM_027975367.2	AGBL1
8	30980001	31020000	0.842206	0.00069025	rna-XM_012182695.3	ATG5
8	30980001	31020000	0.842206	0.00069025	rna-XM_012182696.3	ATG5
8	30980001	31020000	0.842206	0.00069025	rna-XM_012182697.4	ATG5
8	30980001	31020000	0.842206	0.00069025	rna-XM_012182698.4	ATG5
8	30980001	31020000	0.842206	0.00069025	rna-XM_012182699.3	ATG5
8	30980001	31020000	0.842206	0.00069025	rna-XM_042253357.1	ATG5
8	30980001	31020000	0.842206	0.00069025	rna-XM_042253358.1	ATG5
8	30980001	31020000	0.842206	0.00069025	rna-XM_042253359.1	ATG5
8	30980001	31020000	0.842206	0.00069025	rna-XM_042253360.1	ATG5
8	30980001	31020000	0.842206	0.00069025	rna-XM_042253361.1	ATG5
9	69480001	69520000	0.842203	0.00069029	rna-XM_015097839.3	RSPO2
6	96340001	96380000	0.841874	0.00069444	rna-XM_027970763.2	CFAP299
X	107700001	107740000	0.841316	0.00070153	rna-XM_027963136.2	THOC2
X	107700001	107740000	0.841316	0.00070153	rna-XM_027963138.2	THOC2
X	107700001	107740000	0.841316	0.00070153	rna-XM_042242150.1	THOC2
X	107700001	107740000	0.841316	0.00070153	rna-XM_042242151.1	THOC2
X	107700001	107740000	0.841316	0.00070153	rna-XM_042242152.1	THOC2
X	107700001	107740000	0.841316	0.00070153	rna-XM_042242153.1	THOC2
X	107700001	107740000	0.841316	0.00070153	rna-XM_042242154.1	THOC2
X	107700001	107740000	0.841316	0.00070153	rna-XM_042242155.1	THOC2
X	107700001	107740000	0.841316	0.00070153	rna-XM_042242156.1	THOC2
X	107700001	107740000	0.841316	0.00070153	rna-XM_042242157.1	THOC2
X	107700001	107740000	0.841316	0.00070153	rna-XM_042242158.1	THOC2
X	107700001	107740000	0.841316	0.00070153	rna-XM_042242159.1	THOC2
X	107700001	107740000	0.841316	0.00070153	rna-XM_042242160.1	THOC2
X	107700001	107740000	0.841316	0.00070153	rna-XM_042242161.1	THOC2
3	186800001	186840000	0.840581	0.00071097	rna-XM_015094881.3	CCDC91
3	186800001	186840000	0.840581	0.00071097	rna-XM_015094883.3	CCDC91
3	186800001	186840000	0.840581	0.00071097	rna-XM_042247343.1	CCDC91
3	186800001	186840000	0.840581	0.00071097	rna-XM_042247344.1	CCDC91
3	186800001	186840000	0.840581	0.00071097	rna-XM_042247345.1	CCDC91
3	186800001	186840000	0.840581	0.00071097	rna-XM_042247346.1	CCDC91
15	76160001	76200000	0.840358	0.00071385	rna-NM_001163599.1	SLC39A13
15	76160001	76200000	0.840358	0.00071385	rna-XM_004016454.5	PSMC3
15	76160001	76200000	0.840358	0.00071385	rna-XM_027978976.2	SLC39A13
15	76160001	76200000	0.840358	0.00071385	rna-XM_027978977.2	SLC39A13
15	76160001	76200000	0.840358	0.00071385	rna-XM_027978978.2	SLC39A13
15	76160001	76200000	0.840358	0.00071385	rna-XM_027979754.2	RAPSN
15	76160001	76200000	0.840358	0.00071385	rna-XM_027979755.2	RAPSN
15	76160001	76200000	0.840358	0.00071385	rna-XM_027979756.2	RAPSN
15	76160001	76200000	0.840358	0.00071385	rna-XM_027979757.2	RAPSN
15	76160001	76200000	0.840358	0.00071385	rna-XM_027979758.2	RAPSN
15	76160001	76200000	0.840358	0.00071385	rna-XM_042233520.1	RAPSN
15	43100001	43140000	0.840232	0.0007155	rna-XM_015101040.3	DENND5A
6	114700001	114740000	0.840027	0.00071817	rna-XM_027971238.2	SORCS2
6	114700001	114740000	0.840027	0.00071817	rna-XM_042251675.1	SORCS2
22	42100001	42140000	0.839666	0.00072289	rna-XM_042238611.1	LOC101102109
3	51840001	51880000	0.83958	0.00072402	rna-XM_012169003.4	CTNNA2
3	51840001	51880000	0.83958	0.00072402	rna-XM_042246023.1	CTNNA2
3	51840001	51880000	0.83958	0.00072402	rna-XM_042246024.1	CTNNA2
3	51840001	51880000	0.83958	0.00072402	rna-XM_042246025.1	CTNNA2
2	67920001	67960000	0.839379	0.00072666	rna-XM_042243373.1	PIP5K1B
2	67920001	67960000	0.839379	0.00072666	rna-XM_042243374.1	PIP5K1B
2	67920001	67960000	0.839379	0.00072666	rna-XM_042243376.1	PIP5K1B
2	67920001	67960000	0.839379	0.00072666	rna-XM_042243377.1	PIP5K1B
23	7620001	7660000	0.839245	0.00072843	rna-XM_027961047.2	DOK6
10	83240001	83280000	0.839183	0.00072925	rna-XM_042255055.1	MYO16
4	86860001	86900000	0.838903	0.00073296	rna-XM_015095112.3	KCND2
22	7220001	7260000	0.838874	0.00073334	rna-XM_004020002.5	PRKG1
22	7220001	7260000	0.838874	0.00073334	rna-XM_015103265.3	PRKG1
22	7220001	7260000	0.838874	0.00073334	rna-XM_042238622.1	PRKG1
6	96320001	96360000	0.838213	0.00074219	rna-XM_027970763.2	CFAP299
7	53980001	54020000	0.83821	0.00074222	rna-XM_042252444.1	UNC13C
7	53980001	54020000	0.83821	0.00074222	rna-XM_042252445.1	UNC13C
8	31000001	31040000	0.837656	0.00074971	rna-XM_012182695.3	ATG5
8	31000001	31040000	0.837656	0.00074971	rna-XM_012182696.3	ATG5
8	31000001	31040000	0.837656	0.00074971	rna-XM_012182697.4	ATG5
8	31000001	31040000	0.837656	0.00074971	rna-XM_012182698.4	ATG5
8	31000001	31040000	0.837656	0.00074971	rna-XM_012182699.3	ATG5
8	31000001	31040000	0.837656	0.00074971	rna-XM_042253357.1	ATG5
8	31000001	31040000	0.837656	0.00074971	rna-XM_042253358.1	ATG5
8	31000001	31040000	0.837656	0.00074971	rna-XM_042253359.1	ATG5
8	31000001	31040000	0.837656	0.00074971	rna-XM_042253360.1	ATG5
8	31000001	31040000	0.837656	0.00074971	rna-XM_042253361.1	ATG5
11	34080001	34120000	0.837327	0.00075419	rna-NM_001009469.1	SHMT1
11	34080001	34120000	0.837327	0.00075419	rna-XM_004012734.4	SMCR8
11	34080001	34120000	0.837327	0.00075419	rna-XM_027973955.2	SHMT1
11	34080001	34120000	0.837327	0.00075419	rna-XM_027973956.2	SHMT1
11	34080001	34120000	0.837327	0.00075419	rna-XM_027974804.2	TOP3A
11	34080001	34120000	0.837327	0.00075419	rna-XM_042255227.1	SHMT1
11	34080001	34120000	0.837327	0.00075419	rna-XM_042255731.1	TOP3A
17	18520001	18560000	0.83729	0.0007547	rna-XM_027956268.2	ELF2
17	18520001	18560000	0.83729	0.0007547	rna-XM_027956269.2	ELF2
17	18520001	18560000	0.83729	0.0007547	rna-XM_027956270.2	ELF2
17	18520001	18560000	0.83729	0.0007547	rna-XM_027956271.2	ELF2
17	18520001	18560000	0.83729	0.0007547	rna-XM_042234332.1	ELF2
21	16640001	16680000	0.837278	0.00075486	rna-XM_027960073.2	LOC101117547
8	13980001	14020000	0.837089	0.00075744	rna-XM_004011146.5	NKAIN2
8	13980001	14020000	0.837089	0.00075744	rna-XM_027972334.2	NKAIN2
19	51680001	51720000	0.83677	0.00076182	rna-XM_015102445.3	CDC25A
19	51680001	51720000	0.83677	0.00076182	rna-XM_015102446.3	CDC25A
19	51680001	51720000	0.83677	0.00076182	rna-XM_042236284.1	CDC25A
19	51680001	51720000	0.83677	0.00076182	rna-XM_042236285.1	CDC25A
19	51680001	51720000	0.83677	0.00076182	rna-XM_042236286.1	CDC25A
19	51680001	51720000	0.83677	0.00076182	rna-XM_042236287.1	CDC25A
25	820001	860000	0.836744	0.00076217	rna-XM_012105588.3	LOC101101863
25	820001	860000	0.836744	0.00076217	rna-XM_027962123.2	RAB4A
25	820001	860000	0.836744	0.00076217	rna-XM_042240728.1	RAB4A
25	820001	860000	0.836744	0.00076217	rna-XM_042241116.1	LOC101101863
24	4500001	4540000	0.836478	0.00076585	rna-XM_015104069.3	UBN1
24	4500001	4540000	0.836478	0.00076585	rna-XM_027961712.2	PPL
24	4500001	4540000	0.836478	0.00076585	rna-XM_027961713.2	PPL
24	4500001	4540000	0.836478	0.00076585	rna-XM_027961714.2	UBN1
24	4500001	4540000	0.836478	0.00076585	rna-XM_027961715.2	UBN1
24	4500001	4540000	0.836478	0.00076585	rna-XM_027961716.2	UBN1
24	4500001	4540000	0.836478	0.00076585	rna-XM_042240653.1	PPL
24	4500001	4540000	0.836478	0.00076585	rna-XM_042240654.1	UBN1
5	91380001	91420000	0.835818	0.00077504	rna-XM_012178948.3	KIAA0825
5	91380001	91420000	0.835818	0.00077504	rna-XM_042250757.1	KIAA0825
5	91380001	91420000	0.835818	0.00077504	rna-XM_042250758.1	KIAA0825
5	91380001	91420000	0.835818	0.00077504	rna-XM_042250759.1	KIAA0825
6	31680001	31720000	0.835398	0.00078094	rna-XM_004009703.5	GRID2
2	50160001	50200000	0.835327	0.00078193	rna-XM_004004236.5	TDRD7
2	50160001	50200000	0.835327	0.00078193	rna-XM_012120711.4	TDRD7
2	50160001	50200000	0.835327	0.00078193	rna-XM_012120728.4	TDRD7
2	50160001	50200000	0.835327	0.00078193	rna-XM_042243221.1	TDRD7
2	50160001	50200000	0.835327	0.00078193	rna-XM_042243222.1	TDRD7
18	29000001	29040000	0.834978	0.00078688	rna-XM_004017825.5	FBXO22
18	29000001	29040000	0.834978	0.00078688	rna-XM_042235191.1	NRG4
12	65020001	65060000	0.834883	0.00078822	rna-XM_015099359.3	C12H1orf21
12	65020001	65060000	0.834883	0.00078822	rna-XM_042229198.1	C12H1orf21
7	1540001	1580000	0.834868	0.00078844	rna-XM_027971445.2	EPB41L4A
7	1540001	1580000	0.834868	0.00078844	rna-XM_027971446.2	EPB41L4A
7	1540001	1580000	0.834868	0.00078844	rna-XM_027971447.2	EPB41L4A
7	1540001	1580000	0.834868	0.00078844	rna-XM_027971448.2	EPB41L4A
7	1540001	1580000	0.834868	0.00078844	rna-XM_027971449.2	EPB41L4A
7	1540001	1580000	0.834868	0.00078844	rna-XM_042251954.1	EPB41L4A
7	1540001	1580000	0.834868	0.00078844	rna-XM_042251955.1	EPB41L4A
7	1540001	1580000	0.834868	0.00078844	rna-XM_042251956.1	EPB41L4A
7	1540001	1580000	0.834868	0.00078844	rna-XM_042251957.1	EPB41L4A
7	1540001	1580000	0.834868	0.00078844	rna-XM_042251958.1	EPB41L4A
2	199620001	199660000	0.834075	0.00079977	rna-XM_027965055.2	ANKRD44
2	199620001	199660000	0.834075	0.00079977	rna-XM_027965056.2	ANKRD44
2	199620001	199660000	0.834075	0.00079977	rna-XM_042244025.1	ANKRD44
2	199620001	199660000	0.834075	0.00079977	rna-XM_042244026.1	ANKRD44
2	199620001	199660000	0.834075	0.00079977	rna-XM_042244027.1	ANKRD44
2	199620001	199660000	0.834075	0.00079977	rna-XM_042244028.1	ANKRD44
7	53960001	54000000	0.834047	0.00080019	rna-XM_042252444.1	UNC13C
7	53960001	54000000	0.834047	0.00080019	rna-XM_042252445.1	UNC13C
6	115160001	115200000	0.833706	0.00080511	rna-XM_042251678.1	ABLIM2
7	54460001	54500000	0.833114	0.00081373	rna-XM_042252444.1	UNC13C
7	54460001	54500000	0.833114	0.00081373	rna-XM_042252445.1	UNC13C
2	2660001	2700000	0.832722	0.00081949	rna-XM_027964057.2	PHF19
2	2660001	2700000	0.832722	0.00081949	rna-XM_027964058.2	PHF19
2	2660001	2700000	0.832722	0.00081949	rna-XM_027964059.2	PHF19
2	2660001	2700000	0.832722	0.00081949	rna-XM_042242781.1	PHF19
2	2660001	2700000	0.832722	0.00081949	rna-XM_042242782.1	PHF19
2	2660001	2700000	0.832722	0.00081949	rna-XM_042242783.1	PHF19
2	2660001	2700000	0.832722	0.00081949	rna-XM_042242784.1	PHF19
3	46780001	46820000	0.831889	0.00083183	rna-XM_015094329.3	USP34
3	46780001	46820000	0.831889	0.00083183	rna-XM_042246016.1	USP34
3	46780001	46820000	0.831889	0.00083183	rna-XM_042246017.1	USP34
3	46780001	46820000	0.831889	0.00083183	rna-XM_042246018.1	USP34
3	46780001	46820000	0.831889	0.00083183	rna-XM_042246019.1	USP34
2	202620001	202660000	0.830959	0.00084583	rna-XM_004004807.3	SPATS2L
2	202620001	202660000	0.830959	0.00084583	rna-XM_012141929.4	SPATS2L
2	202620001	202660000	0.830959	0.00084583	rna-XM_015093479.3	SPATS2L
2	202620001	202660000	0.830959	0.00084583	rna-XM_015093480.3	SPATS2L
2	202620001	202660000	0.830959	0.00084583	rna-XM_027965070.2	SPATS2L
2	202620001	202660000	0.830959	0.00084583	rna-XM_042244049.1	SPATS2L
2	202620001	202660000	0.830959	0.00084583	rna-XM_042244050.1	SPATS2L
2	202620001	202660000	0.830959	0.00084583	rna-XM_042244051.1	SPATS2L
2	202620001	202660000	0.830959	0.00084583	rna-XM_042244052.1	SPATS2L
2	202620001	202660000	0.830959	0.00084583	rna-XM_042244053.1	SPATS2L
2	202620001	202660000	0.830959	0.00084583	rna-XM_042244055.1	SPATS2L
2	202620001	202660000	0.830959	0.00084583	rna-XM_042244056.1	SPATS2L
2	202620001	202660000	0.830959	0.00084583	rna-XM_042244057.1	SPATS2L
2	202620001	202660000	0.830959	0.00084583	rna-XM_042244058.1	SPATS2L
2	202620001	202660000	0.830959	0.00084583	rna-XM_042244059.1	SPATS2L
2	202620001	202660000	0.830959	0.00084583	rna-XM_042244060.1	SPATS2L
19	37760001	37800000	0.830723	0.00084942	rna-XM_042236619.1	C19H3orf49
10	84700001	84740000	0.830585	0.00085153	rna-XM_027973795.2	ANKRD10
10	84700001	84740000	0.830585	0.00085153	rna-XM_042255068.1	ANKRD10
16	63800001	63840000	0.830438	0.00085376	rna-XM_027980170.2	SEMA5A
8	85420001	85460000	0.830261	0.00085648	rna-XM_027972639.2	PRKN
8	85420001	85460000	0.830261	0.00085648	rna-XM_027972640.2	PRKN
9	90280001	90320000	0.829299	0.00087136	rna-XM_027973254.2	CA13
9	90280001	90320000	0.829299	0.00087136	rna-XM_042254520.1	CA13
9	90280001	90320000	0.829299	0.00087136	rna-XM_042254521.1	CA13
9	90280001	90320000	0.829299	0.00087136	rna-XM_042254522.1	CA13
6	61640001	61680000	0.829078	0.00087481	rna-XM_004009795.5	SLC30A9
1	88640001	88680000	0.828816	0.00087891	rna-XM_004002314.5	CHIA
1	88640001	88680000	0.828816	0.00087891	rna-XM_042252289.1	CHIA
1	71040001	71080000	0.828317	0.00088677	rna-XM_027972220.2	GCLM
24	11100001	11140000	0.828089	0.0008904	rna-XM_004020777.5	GSPT1
24	11100001	11140000	0.828089	0.0008904	rna-XM_012104124.4	GSPT1
24	11100001	11140000	0.828089	0.0008904	rna-XM_015104083.3	GSPT1
11	29320001	29360000	0.827396	0.00090147	rna-XM_027974884.2	MYH2
11	29320001	29360000	0.827396	0.00090147	rna-XM_042255667.1	MYH2
26	32980001	33020000	0.827044	0.00090714	rna-XM_004021788.5	TACC1
26	32980001	33020000	0.827044	0.00090714	rna-XM_012105955.4	TACC1
26	32980001	33020000	0.827044	0.00090714	rna-XM_027962518.2	TACC1
26	32980001	33020000	0.827044	0.00090714	rna-XM_027962519.2	TACC1
26	32980001	33020000	0.827044	0.00090714	rna-XM_027962520.2	TACC1
26	32980001	33020000	0.827044	0.00090714	rna-XM_027962521.2	TACC1
26	32980001	33020000	0.827044	0.00090714	rna-XM_027962522.2	TACC1
26	32980001	33020000	0.827044	0.00090714	rna-XM_027962523.2	TACC1
26	32980001	33020000	0.827044	0.00090714	rna-XM_027962524.2	TACC1
26	32980001	33020000	0.827044	0.00090714	rna-XM_027962525.2	TACC1
26	32980001	33020000	0.827044	0.00090714	rna-XM_027962526.2	TACC1
26	32980001	33020000	0.827044	0.00090714	rna-XM_027962527.2	TACC1
26	32980001	33020000	0.827044	0.00090714	rna-XM_027962528.2	TACC1
7	53880001	53920000	0.827	0.00090787	rna-XM_042252444.1	UNC13C
7	53880001	53920000	0.827	0.00090787	rna-XM_042252445.1	UNC13C
2	202760001	202800000	0.826938	0.00090888	rna-XM_004004807.3	SPATS2L
2	202760001	202800000	0.826938	0.00090888	rna-XM_012141929.4	SPATS2L
2	202760001	202800000	0.826938	0.00090888	rna-XM_012141945.4	SPATS2L
2	202760001	202800000	0.826938	0.00090888	rna-XM_015093479.3	SPATS2L
2	202760001	202800000	0.826938	0.00090888	rna-XM_015093480.3	SPATS2L
2	202760001	202800000	0.826938	0.00090888	rna-XM_027965070.2	SPATS2L
2	202760001	202800000	0.826938	0.00090888	rna-XM_042244049.1	SPATS2L
2	202760001	202800000	0.826938	0.00090888	rna-XM_042244050.1	SPATS2L
2	202760001	202800000	0.826938	0.00090888	rna-XM_042244051.1	SPATS2L
2	202760001	202800000	0.826938	0.00090888	rna-XM_042244052.1	SPATS2L
2	202760001	202800000	0.826938	0.00090888	rna-XM_042244053.1	SPATS2L
2	202760001	202800000	0.826938	0.00090888	rna-XM_042244054.1	SPATS2L
2	202760001	202800000	0.826938	0.00090888	rna-XM_042244055.1	SPATS2L
2	202760001	202800000	0.826938	0.00090888	rna-XM_042244056.1	SPATS2L
2	202760001	202800000	0.826938	0.00090888	rna-XM_042244057.1	SPATS2L
2	202760001	202800000	0.826938	0.00090888	rna-XM_042244058.1	SPATS2L
2	202760001	202800000	0.826938	0.00090888	rna-XM_042244059.1	SPATS2L
2	202760001	202800000	0.826938	0.00090888	rna-XM_042244060.1	SPATS2L
17	6440001	6480000	0.826428	0.00091717	rna-XM_027956239.2	FHIP1A
17	6440001	6480000	0.826428	0.00091717	rna-XM_042234931.1	FHIP1A
17	6440001	6480000	0.826428	0.00091717	rna-XM_042234932.1	FHIP1A
3	46560001	46600000	0.825168	0.00093795	rna-XM_027966715.2	XPO1
3	46560001	46600000	0.825168	0.00093795	rna-XM_027966716.2	XPO1
3	46560001	46600000	0.825168	0.00093795	rna-XM_042246014.1	XPO1
3	46560001	46600000	0.825168	0.00093795	rna-XM_042246015.1	XPO1
7	81040001	81080000	0.824867	0.000943	rna-XM_012181952.3	SIPA1L1
7	81040001	81080000	0.824867	0.000943	rna-XM_012181953.4	SIPA1L1
7	81040001	81080000	0.824867	0.000943	rna-XM_042252708.1	SIPA1L1
7	81040001	81080000	0.824867	0.000943	rna-XM_042252709.1	SIPA1L1
7	81040001	81080000	0.824867	0.000943	rna-XM_042252710.1	SIPA1L1
7	81040001	81080000	0.824867	0.000943	rna-XM_042252711.1	SIPA1L1
7	81040001	81080000	0.824867	0.000943	rna-XM_042252712.1	SIPA1L1
7	81040001	81080000	0.824867	0.000943	rna-XM_042252713.1	SIPA1L1
7	81040001	81080000	0.824867	0.000943	rna-XM_042252714.1	SIPA1L1
7	81040001	81080000	0.824867	0.000943	rna-XM_042252715.1	SIPA1L1
7	81040001	81080000	0.824867	0.000943	rna-XM_042252716.1	SIPA1L1
23	20360001	20400000	0.824687	0.00094601	rna-XM_012103324.4	KIAA1328
23	20360001	20400000	0.824687	0.00094601	rna-XM_027960769.2	KIAA1328
23	20360001	20400000	0.824687	0.00094601	rna-XM_042239365.1	KIAA1328
23	20360001	20400000	0.824687	0.00094601	rna-XM_042239366.1	KIAA1328
23	20360001	20400000	0.824687	0.00094601	rna-XM_042239367.1	KIAA1328
23	20360001	20400000	0.824687	0.00094601	rna-XM_042239368.1	KIAA1328
16	2800001	2840000	0.82456	0.00094815	rna-XM_004016860.5	KCNIP1
16	2800001	2840000	0.82456	0.00094815	rna-XM_004016861.5	KCNIP1
16	2800001	2840000	0.82456	0.00094815	rna-XM_004016862.5	KCNIP1
16	2800001	2840000	0.82456	0.00094815	rna-XM_042233653.1	KCNIP1
2	153120001	153160000	0.824465	0.00094975	rna-XM_004004685.5	GPD2
2	153120001	153160000	0.824465	0.00094975	rna-XM_012136887.4	GPD2
2	153120001	153160000	0.824465	0.00094975	rna-XM_042243836.1	GPD2
2	153120001	153160000	0.824465	0.00094975	rna-XM_042243837.1	GPD2
14	51120001	51160000	0.823224	0.00097089	rna-XM_027978389.2	LOC114117993
14	51120001	51160000	0.823224	0.00097089	rna-XM_027978402.2	LOC101105020
14	51120001	51160000	0.823224	0.00097089	rna-XM_042230974.1	LOC101105020
14	51120001	51160000	0.823224	0.00097089	rna-XM_042230975.1	LOC101105020
1	63020001	63060000	0.823213	0.00097109	rna-XM_004002153.5	COL24A1
1	63020001	63060000	0.823213	0.00097109	rna-XM_015092079.3	COL24A1
6	96280001	96320000	0.823127	0.00097256	rna-XM_027970763.2	CFAP299
2	136940001	136980000	0.822897	0.00097653	rna-XM_012133641.3	RAPGEF4
2	136940001	136980000	0.822897	0.00097653	rna-XM_012133682.3	RAPGEF4
2	136940001	136980000	0.822897	0.00097653	rna-XM_027964848.2	RAPGEF4
2	136940001	136980000	0.822897	0.00097653	rna-XM_027964849.2	RAPGEF4
2	136940001	136980000	0.822897	0.00097653	rna-XM_042243715.1	RAPGEF4
3	51740001	51780000	0.821496	0.0010011	rna-XM_012169003.4	CTNNA2
3	51740001	51780000	0.821496	0.0010011	rna-XM_042246023.1	CTNNA2
3	51740001	51780000	0.821496	0.0010011	rna-XM_042246024.1	CTNNA2
3	51740001	51780000	0.821496	0.0010011	rna-XM_042246025.1	CTNNA2
20	24420001	24460000	0.820946	0.0010108	rna-XM_012100845.4	PAQR8
20	24420001	24460000	0.820946	0.0010108	rna-XM_042236746.1	PAQR8
19	54400001	54440000	0.820939	0.001011	rna-XM_015102465.3	ATP2B2
19	54400001	54440000	0.820939	0.001011	rna-XM_027957754.2	ATP2B2
19	54400001	54440000	0.820939	0.001011	rna-XM_042236648.1	ATP2B2
19	54400001	54440000	0.820939	0.001011	rna-XM_042236650.1	ATP2B2
19	54400001	54440000	0.820939	0.001011	rna-XM_042236651.1	ATP2B2
19	54400001	54440000	0.820939	0.001011	rna-XM_042236652.1	ATP2B2
19	54400001	54440000	0.820939	0.001011	rna-XM_042236653.1	ATP2B2
19	54400001	54440000	0.820939	0.001011	rna-XM_042236654.1	ATP2B2
19	54400001	54440000	0.820939	0.001011	rna-XM_042236655.1	ATP2B2
26	5620001	5660000	0.820488	0.0010191	rna-XM_004021671.5	ANGPT2
26	5620001	5660000	0.820488	0.0010191	rna-XM_015104543.3	MCPH1
26	5620001	5660000	0.820488	0.0010191	rna-XM_027962602.2	MCPH1
26	5620001	5660000	0.820488	0.0010191	rna-XM_027962603.2	MCPH1
26	5620001	5660000	0.820488	0.0010191	rna-XM_027962604.2	MCPH1
26	5620001	5660000	0.820488	0.0010191	rna-XM_027962605.2	MCPH1
26	5620001	5660000	0.820488	0.0010191	rna-XM_042241389.1	MCPH1
26	5620001	5660000	0.820488	0.0010191	rna-XM_042241390.1	MCPH1
6	61520001	61560000	0.820188	0.0010245	rna-XM_004009794.5	TMEM33
3	90920001	90960000	0.820071	0.0010266	rna-XM_015094442.3	LTBP1
3	90920001	90960000	0.820071	0.0010266	rna-XM_027966941.2	LTBP1
3	90920001	90960000	0.820071	0.0010266	rna-XM_027966942.2	LTBP1
3	90920001	90960000	0.820071	0.0010266	rna-XM_027966944.2	LTBP1
3	90920001	90960000	0.820071	0.0010266	rna-XM_027966945.2	LTBP1
3	90920001	90960000	0.820071	0.0010266	rna-XM_027966946.2	LTBP1
3	90920001	90960000	0.820071	0.0010266	rna-XM_042246288.1	LTBP1
6	101600001	101640000	0.819267	0.0010412	rna-XM_012180302.3	MAPK10
6	101600001	101640000	0.819267	0.0010412	rna-XM_027971154.2	MAPK10
6	101600001	101640000	0.819267	0.0010412	rna-XM_027971155.2	MAPK10
6	101600001	101640000	0.819267	0.0010412	rna-XM_027971156.2	MAPK10
6	101600001	101640000	0.819267	0.0010412	rna-XM_027971157.2	MAPK10
6	101600001	101640000	0.819267	0.0010412	rna-XM_042251605.1	MAPK10
6	101600001	101640000	0.819267	0.0010412	rna-XM_042251606.1	MAPK10
6	101600001	101640000	0.819267	0.0010412	rna-XM_042251607.1	MAPK10
6	101600001	101640000	0.819267	0.0010412	rna-XM_042251608.1	MAPK10
21	16380001	16420000	0.819124	0.0010439	rna-XM_027960072.2	LOC101117288
6	114680001	114720000	0.81802	0.0010644	rna-XM_027971238.2	SORCS2
6	114680001	114720000	0.81802	0.0010644	rna-XM_042251675.1	SORCS2
3	135780001	135820000	0.817898	0.0010667	rna-XM_027967334.2	DIP2B
3	135780001	135820000	0.817898	0.0010667	rna-XM_042246739.1	DIP2B
3	135780001	135820000	0.817898	0.0010667	rna-XM_042246740.1	DIP2B
3	135780001	135820000	0.817898	0.0010667	rna-XM_042246741.1	DIP2B
3	135780001	135820000	0.817898	0.0010667	rna-XM_042246742.1	DIP2B
14	48260001	48300000	0.817794	0.0010686	rna-XM_027977929.2	NCCRP1
14	48260001	48300000	0.817794	0.0010686	rna-XM_027978269.2	PAK4
14	48260001	48300000	0.817794	0.0010686	rna-XM_027978270.2	PAK4
14	48260001	48300000	0.817794	0.0010686	rna-XM_042232011.1	PAK4
14	48260001	48300000	0.817794	0.0010686	rna-XM_042232012.1	PAK4
14	48260001	48300000	0.817794	0.0010686	rna-XM_042232013.1	PAK4
7	1520001	1560000	0.817122	0.0010813	rna-XM_027971445.2	EPB41L4A
7	1520001	1560000	0.817122	0.0010813	rna-XM_027971446.2	EPB41L4A
7	1520001	1560000	0.817122	0.0010813	rna-XM_027971447.2	EPB41L4A
7	1520001	1560000	0.817122	0.0010813	rna-XM_027971448.2	EPB41L4A
7	1520001	1560000	0.817122	0.0010813	rna-XM_027971449.2	EPB41L4A
7	1520001	1560000	0.817122	0.0010813	rna-XM_042251954.1	EPB41L4A
7	1520001	1560000	0.817122	0.0010813	rna-XM_042251955.1	EPB41L4A
7	1520001	1560000	0.817122	0.0010813	rna-XM_042251956.1	EPB41L4A
7	1520001	1560000	0.817122	0.0010813	rna-XM_042251957.1	EPB41L4A
7	1520001	1560000	0.817122	0.0010813	rna-XM_042251958.1	EPB41L4A
21	24840001	24880000	0.816518	0.0010928	rna-XM_042237694.1	LOC101103682
8	51380001	51420000	0.816241	0.0010982	rna-XM_004011302.5	NT5E
8	51380001	51420000	0.816241	0.0010982	rna-XM_042253431.1	NT5E
14	22700001	22740000	0.815896	0.0011048	rna-XM_027977846.2	IRX5
6	114720001	114760000	0.81546	0.0011133	rna-XM_027971238.2	SORCS2
6	114720001	114760000	0.81546	0.0011133	rna-XM_042251675.1	SORCS2
14	7460001	7500000	0.815282	0.0011168	rna-XM_027977657.2	GAN
14	7460001	7500000	0.815282	0.0011168	rna-XM_042231485.1	GAN
17	6460001	6500000	0.81527	0.001117	rna-XM_027956239.2	FHIP1A
17	6460001	6500000	0.81527	0.001117	rna-XM_042234931.1	FHIP1A
17	6460001	6500000	0.81527	0.001117	rna-XM_042234932.1	FHIP1A
7	6860001	6900000	0.814701	0.0011282	rna-XM_015096789.3	CERT1
7	6860001	6900000	0.814701	0.0011282	rna-XM_015096790.3	CERT1
7	6860001	6900000	0.814701	0.0011282	rna-XM_042251987.1	CERT1
11	34100001	34140000	0.813857	0.001145	rna-XM_004012734.4	SMCR8
11	34100001	34140000	0.813857	0.001145	rna-XM_004012736.5	MIEF2
11	34100001	34140000	0.813857	0.001145	rna-XM_015098676.3	FLII
11	34100001	34140000	0.813857	0.001145	rna-XM_027974800.2	FLII
11	34100001	34140000	0.813857	0.001145	rna-XM_027974804.2	TOP3A
11	34100001	34140000	0.813857	0.001145	rna-XM_027974805.2	TOP3A
11	34100001	34140000	0.813857	0.001145	rna-XM_042255729.1	FLII
11	34100001	34140000	0.813857	0.001145	rna-XM_042255731.1	TOP3A
11	34100001	34140000	0.813857	0.001145	rna-XM_042255732.1	MIEF2
2	234240001	234280000	0.813795	0.0011462	rna-XM_012148937.4	PHC2
2	234240001	234280000	0.813795	0.0011462	rna-XM_042244411.1	PHC2
1	212540001	212580000	0.813662	0.0011489	rna-XM_042234305.1	NAALADL2
1	212540001	212580000	0.813662	0.0011489	rna-XM_042234309.1	NAALADL2
3	203100001	203140000	0.813545	0.0011513	rna-XM_004006853.4	BORCS5
3	203100001	203140000	0.813545	0.0011513	rna-XM_004006854.5	MANSC1
3	203100001	203140000	0.813545	0.0011513	rna-XM_012175341.4	BORCS5
3	203100001	203140000	0.813545	0.0011513	rna-XM_042247516.1	BORCS5
2	156940001	156980000	0.812906	0.0011642	rna-XM_004004692.4	PRPF40A
2	156940001	156980000	0.812906	0.0011642	rna-XM_012137115.3	FMNL2
2	156940001	156980000	0.812906	0.0011642	rna-XM_012137139.4	PRPF40A
2	156940001	156980000	0.812906	0.0011642	rna-XM_012137196.4	PRPF40A
2	156940001	156980000	0.812906	0.0011642	rna-XM_027964945.2	PRPF40A
2	156940001	156980000	0.812906	0.0011642	rna-XM_027964946.2	PRPF40A
2	156940001	156980000	0.812906	0.0011642	rna-XM_027964947.2	PRPF40A
2	156940001	156980000	0.812906	0.0011642	rna-XM_027964950.2	PRPF40A
2	156940001	156980000	0.812906	0.0011642	rna-XM_027964951.2	PRPF40A
2	156940001	156980000	0.812906	0.0011642	rna-XM_027964952.2	PRPF40A
2	156940001	156980000	0.812906	0.0011642	rna-XM_027964957.2	FMNL2
2	156940001	156980000	0.812906	0.0011642	rna-XM_027964958.2	FMNL2
2	156940001	156980000	0.812906	0.0011642	rna-XM_027964960.2	FMNL2
2	156940001	156980000	0.812906	0.0011642	rna-XM_042243857.1	FMNL2
2	156940001	156980000	0.812906	0.0011642	rna-XM_042243858.1	FMNL2
2	156940001	156980000	0.812906	0.0011642	rna-XM_042243859.1	FMNL2
2	156940001	156980000	0.812906	0.0011642	rna-XM_042243860.1	FMNL2
2	156940001	156980000	0.812906	0.0011642	rna-XM_042243861.1	FMNL2
2	156940001	156980000	0.812906	0.0011642	rna-XM_042243862.1	FMNL2
2	156940001	156980000	0.812906	0.0011642	rna-XM_042243863.1	PRPF40A
X	107680001	107720000	0.812576	0.0011709	rna-XM_027963136.2	THOC2
X	107680001	107720000	0.812576	0.0011709	rna-XM_027963138.2	THOC2
X	107680001	107720000	0.812576	0.0011709	rna-XM_042242150.1	THOC2
X	107680001	107720000	0.812576	0.0011709	rna-XM_042242151.1	THOC2
X	107680001	107720000	0.812576	0.0011709	rna-XM_042242152.1	THOC2
X	107680001	107720000	0.812576	0.0011709	rna-XM_042242153.1	THOC2
X	107680001	107720000	0.812576	0.0011709	rna-XM_042242154.1	THOC2
X	107680001	107720000	0.812576	0.0011709	rna-XM_042242155.1	THOC2
X	107680001	107720000	0.812576	0.0011709	rna-XM_042242156.1	THOC2
X	107680001	107720000	0.812576	0.0011709	rna-XM_042242157.1	THOC2
X	107680001	107720000	0.812576	0.0011709	rna-XM_042242158.1	THOC2
X	107680001	107720000	0.812576	0.0011709	rna-XM_042242159.1	THOC2
X	107680001	107720000	0.812576	0.0011709	rna-XM_042242160.1	THOC2
X	107680001	107720000	0.812576	0.0011709	rna-XM_042242161.1	THOC2
2	150440001	150480000	0.81123	0.0011987	rna-XM_004004675.5	WDSUB1
2	150440001	150480000	0.81123	0.0011987	rna-XM_012136406.4	WDSUB1
1	53800001	53840000	0.81097	0.0012042	rna-XM_004002092.5	AK5
1	53800001	53840000	0.81097	0.0012042	rna-XM_042249944.1	AK5
2	2780001	2820000	0.810802	0.0012077	rna-XM_004003970.5	FBXW2
2	2780001	2820000	0.810802	0.0012077	rna-XM_042242788.1	FBXW2
2	2780001	2820000	0.810802	0.0012077	rna-XM_042242789.1	FBXW2
2	2780001	2820000	0.810802	0.0012077	rna-XM_042242790.1	FBXW2
10	19380001	19420000	0.810571	0.0012125	rna-XM_042254711.1	LOC101116064
10	19380001	19420000	0.810571	0.0012125	rna-XM_042254712.1	LOC101116064
10	19380001	19420000	0.810571	0.0012125	rna-XM_042254713.1	LOC101116064
10	19380001	19420000	0.810571	0.0012125	rna-XM_042254714.1	LOC101116064
10	19380001	19420000	0.810571	0.0012125	rna-XM_042254715.1	LOC101116064
10	19380001	19420000	0.810571	0.0012125	rna-XM_042254716.1	LOC101116064
10	19380001	19420000	0.810571	0.0012125	rna-XM_042254717.1	LOC101116064
10	19380001	19420000	0.810571	0.0012125	rna-XM_042254718.1	LOC101116064
10	19380001	19420000	0.810571	0.0012125	rna-XM_042254719.1	LOC101116064
10	19380001	19420000	0.810571	0.0012125	rna-XM_042254720.1	LOC101116064
10	19380001	19420000	0.810571	0.0012125	rna-XM_042254721.1	LOC101116064
10	19380001	19420000	0.810571	0.0012125	rna-XM_042254722.1	LOC101116064
10	19380001	19420000	0.810571	0.0012125	rna-XM_042254723.1	LOC101116064
10	19380001	19420000	0.810571	0.0012125	rna-XM_042254724.1	LOC101116064
10	19380001	19420000	0.810571	0.0012125	rna-XM_042254725.1	LOC101116064
10	19380001	19420000	0.810571	0.0012125	rna-XM_042254726.1	LOC101116064
10	19380001	19420000	0.810571	0.0012125	rna-XM_042254727.1	LOC101116064
10	19380001	19420000	0.810571	0.0012125	rna-XM_042254728.1	LOC101116064
10	19380001	19420000	0.810571	0.0012125	rna-XM_042254729.1	LOC101116064
6	23860001	23900000	0.809075	0.0012445	rna-XM_027970856.2	PPP3CA
6	23860001	23900000	0.809075	0.0012445	rna-XM_027970857.2	PPP3CA
15	51880001	51920000	0.808954	0.0012471	rna-XM_004016306.5	RAB6A
15	51880001	51920000	0.808954	0.0012471	rna-XM_015101078.3	RAB6A
15	51880001	51920000	0.808954	0.0012471	rna-XM_042232748.1	RAB6A
4	84200001	84240000	0.808872	0.0012489	rna-XM_042248735.1	LOC101122689
4	84200001	84240000	0.808872	0.0012489	rna-XM_042248736.1	LOC101122689
4	84200001	84240000	0.808872	0.0012489	rna-XM_042248737.1	LOC101122689
4	84200001	84240000	0.808872	0.0012489	rna-XM_042248738.1	LOC101122689
4	84200001	84240000	0.808872	0.0012489	rna-XM_042248739.1	LOC101122689
4	84200001	84240000	0.808872	0.0012489	rna-XM_042248741.1	LOC101122689
1	121540001	121580000	0.808738	0.0012518	rna-XM_027967511.2	RCAN1
8	2800001	2840000	0.808401	0.0012591	rna-XM_027972730.2	IMPG1
6	115140001	115180000	0.808059	0.0012666	rna-XM_027971242.2	ABLIM2
6	115140001	115180000	0.808059	0.0012666	rna-XM_027971243.2	ABLIM2
6	115140001	115180000	0.808059	0.0012666	rna-XM_027971244.2	ABLIM2
6	115140001	115180000	0.808059	0.0012666	rna-XM_027971245.2	ABLIM2
6	115140001	115180000	0.808059	0.0012666	rna-XM_027971246.2	ABLIM2
6	115140001	115180000	0.808059	0.0012666	rna-XM_027971248.2	ABLIM2
6	115140001	115180000	0.808059	0.0012666	rna-XM_027971250.2	ABLIM2
6	115140001	115180000	0.808059	0.0012666	rna-XM_027971251.2	ABLIM2
6	115140001	115180000	0.808059	0.0012666	rna-XM_027971252.2	ABLIM2
6	115140001	115180000	0.808059	0.0012666	rna-XM_027971254.2	ABLIM2
6	115140001	115180000	0.808059	0.0012666	rna-XM_027971255.2	ABLIM2
6	115140001	115180000	0.808059	0.0012666	rna-XM_027971256.2	ABLIM2
6	115140001	115180000	0.808059	0.0012666	rna-XM_027971257.2	ABLIM2
6	115140001	115180000	0.808059	0.0012666	rna-XM_027971258.2	ABLIM2
6	115140001	115180000	0.808059	0.0012666	rna-XM_027971259.2	ABLIM2
6	115140001	115180000	0.808059	0.0012666	rna-XM_027971260.2	ABLIM2
6	115140001	115180000	0.808059	0.0012666	rna-XM_027971261.2	ABLIM2
6	115140001	115180000	0.808059	0.0012666	rna-XM_027971262.2	ABLIM2
6	115140001	115180000	0.808059	0.0012666	rna-XM_027971263.2	ABLIM2
6	115140001	115180000	0.808059	0.0012666	rna-XM_042251678.1	ABLIM2
2	139840001	139880000	0.807694	0.0012747	rna-XM_004004614.5	PHOSPHO2
2	139840001	139880000	0.807694	0.0012747	rna-XM_004004615.5	PHOSPHO2
2	139840001	139880000	0.807694	0.0012747	rna-XM_004004616.5	CCDC173
2	139840001	139880000	0.807694	0.0012747	rna-XM_012134369.4	PHOSPHO2
2	139840001	139880000	0.807694	0.0012747	rna-XM_042243760.1	PHOSPHO2
23	20400001	20440000	0.807597	0.0012768	rna-XM_012103324.4	KIAA1328
23	20400001	20440000	0.807597	0.0012768	rna-XM_027960769.2	KIAA1328
23	20400001	20440000	0.807597	0.0012768	rna-XM_042239365.1	KIAA1328
23	20400001	20440000	0.807597	0.0012768	rna-XM_042239366.1	KIAA1328
23	20400001	20440000	0.807597	0.0012768	rna-XM_042239367.1	KIAA1328
23	20400001	20440000	0.807597	0.0012768	rna-XM_042239368.1	KIAA1328
X	81180001	81220000	0.807313	0.0012831	rna-XM_027962851.2	GAB3
X	81180001	81220000	0.807313	0.0012831	rna-XM_042241603.1	GAB3
X	81180001	81220000	0.807313	0.0012831	rna-XM_042241604.1	GAB3
X	81180001	81220000	0.807313	0.0012831	rna-XM_042241605.1	GAB3
X	81180001	81220000	0.807313	0.0012831	rna-XM_042241606.1	GAB3
X	81180001	81220000	0.807313	0.0012831	rna-XM_042241607.1	GAB3
1	220060001	220100000	0.806672	0.0012974	rna-XM_004003185.5	GOLIM4
1	220060001	220100000	0.806672	0.0012974	rna-XM_042234842.1	GOLIM4
1	220060001	220100000	0.806672	0.0012974	rna-XM_042234852.1	GOLIM4
1	220060001	220100000	0.806672	0.0012974	rna-XM_042234856.1	GOLIM4
1	220060001	220100000	0.806672	0.0012974	rna-XM_042234859.1	GOLIM4
19	42680001	42720000	0.806668	0.0012975	rna-XM_012099769.4	CFAP20DC
19	42680001	42720000	0.806668	0.0012975	rna-XM_012099779.4	CFAP20DC
19	42680001	42720000	0.806668	0.0012975	rna-XM_042235990.1	CFAP20DC
NW_024599802.1	40001	80000	0.806284	0.0013062	rna-XM_004004984.5	LOC101104046
NW_024599802.1	40001	80000	0.806284	0.0013062	rna-XM_012147634.4	LOC101104046
19	55360001	55400000	0.806114	0.00131	rna-XM_027957764.2	ATG7
19	55360001	55400000	0.806114	0.00131	rna-XM_027957767.2	ATG7
19	55360001	55400000	0.806114	0.00131	rna-XM_042236660.1	ATG7
19	55360001	55400000	0.806114	0.00131	rna-XM_042236661.1	ATG7
19	55360001	55400000	0.806114	0.00131	rna-XM_042236663.1	ATG7
[truncated: 6,224 more rows]

## Sheet: Table S4
CHROM	BIN_START	BIN_END	XPEHHscore	Pvalue	rnaID	gene
20	25300001	25340000	1.55487	1.8428e-18	rna-XM_027959118.1	LOC101120392
20	25300001	25340000	1.55487	1.8428e-18	rna-XM_042237016.1	LOC101108696
12	64520001	64560000	1.30431	5.7281e-13	rna-XM_004013865.4	COLGALT2
12	64520001	64560000	1.30431	5.7281e-13	rna-XM_027975952.2	TSEN15
16	31240001	31280000	1.27585	2.0644e-12	rna-XM_004017007.5	NNT
16	31240001	31280000	1.27585	2.0644e-12	rna-XM_012096964.4	NNT
16	31240001	31280000	1.27585	2.0644e-12	rna-XM_012096965.4	NNT
16	31240001	31280000	1.27585	2.0644e-12	rna-XM_015101305.3	NNT
16	31240001	31280000	1.27585	2.0644e-12	rna-XM_042233801.1	NNT
4	70360001	70400000	1.23067	1.481e-11	rna-XM_027969113.2	EVX1
10	70480001	70520000	1.18049	1.2041e-10	rna-XM_042254990.1	LOC101106781
16	31260001	31300000	1.13054	8.8011e-10	rna-XM_004017007.5	NNT
16	31260001	31300000	1.13054	8.8011e-10	rna-XM_012096964.4	NNT
16	31260001	31300000	1.13054	8.8011e-10	rna-XM_012096965.4	NNT
16	31260001	31300000	1.13054	8.8011e-10	rna-XM_015101305.3	NNT
16	31260001	31300000	1.13054	8.8011e-10	rna-XM_042233801.1	NNT
4	70340001	70380000	1.12656	1.0269e-09	rna-XM_027969113.2	EVX1
10	70500001	70540000	1.11978	1.3341e-09	rna-XM_042254990.1	LOC101106781
12	64540001	64580000	1.11035	1.9132e-09	rna-XM_027975952.2	TSEN15
3	169020001	169060000	1.09998	2.8342e-09	rna-XM_042247111.1	ANKS1B
3	169020001	169060000	1.09998	2.8342e-09	rna-XM_042247112.1	ANKS1B
3	169020001	169060000	1.09998	2.8342e-09	rna-XM_042247113.1	ANKS1B
3	169020001	169060000	1.09998	2.8342e-09	rna-XM_042247114.1	ANKS1B
3	169020001	169060000	1.09998	2.8342e-09	rna-XM_042247115.1	ANKS1B
3	169020001	169060000	1.09998	2.8342e-09	rna-XM_042247116.1	ANKS1B
3	169020001	169060000	1.09998	2.8342e-09	rna-XM_042247117.1	ANKS1B
3	169020001	169060000	1.09998	2.8342e-09	rna-XM_042247118.1	ANKS1B
3	169020001	169060000	1.09998	2.8342e-09	rna-XM_042247119.1	ANKS1B
14	24240001	24280000	1.0955	3.3544e-09	rna-XM_027977512.2	LOC114117773
14	24240001	24280000	1.0955	3.3544e-09	rna-XM_042231658.1	LOC114117773
14	24240001	24280000	1.0955	3.3544e-09	rna-XM_042231659.1	LOC114117773
14	24240001	24280000	1.0955	3.3544e-09	rna-XM_042231660.1	LOC114117773
14	24240001	24280000	1.0955	3.3544e-09	rna-XM_042231661.1	LOC114117773
5	38560001	38600000	1.08054	5.8529e-09	rna-XM_012179236.3	LOC101114270
2	161240001	161280000	1.07253	7.8586e-09	rna-XM_027964976.2	MBD5
2	161240001	161280000	1.07253	7.8586e-09	rna-XM_027964977.2	MBD5
2	161240001	161280000	1.07253	7.8586e-09	rna-XM_027964978.2	MBD5
2	161240001	161280000	1.07253	7.8586e-09	rna-XM_042243911.1	MBD5
2	161240001	161280000	1.07253	7.8586e-09	rna-XM_042243912.1	MBD5
1	23120001	23160000	1.06354	1.0905e-08	rna-XM_027969878.2	LOC101115174
10	83660001	83700000	1.05228	1.6368e-08	rna-XM_042255055.1	MYO16
22	15600001	15640000	1.04939	1.8147e-08	rna-XM_004020047.5	HELLS
21	23320001	23360000	1.04061	2.4799e-08	rna-XM_015103091.3	ZDHHC13
21	23320001	23360000	1.04061	2.4799e-08	rna-XM_027960105.2	ZDHHC13
X	63500001	63540000	1.01819	5.43e-08	rna-XM_015104932.3	TEX11
15	41520001	41560000	1.01241	6.6262e-08	rna-XM_027979393.2	ZBED5
15	41520001	41560000	1.01241	6.6262e-08	rna-XM_027979394.2	ZBED5
15	41520001	41560000	1.01241	6.6262e-08	rna-XM_042233058.1	ZBED5
15	41520001	41560000	1.01241	6.6262e-08	rna-XM_042233059.1	ZBED5
3	194980001	195020000	1.01125	6.8939e-08	rna-XM_004007550.5	PDE3A
6	33900001	33940000	1.00834	7.6152e-08	rna-XM_027970872.2	CCSER1
6	33900001	33940000	1.00834	7.6152e-08	rna-XM_042251242.1	CCSER1
X	63480001	63520000	1.00149	9.6152e-08	rna-XM_015104932.3	TEX11
X	63640001	63680000	0.993951	1.2401e-07	rna-XM_015104932.3	TEX11
X	63640001	63680000	0.993951	1.2401e-07	rna-XM_027962877.2	SLC7A3
17	64280001	64320000	0.986287	1.6025e-07	rna-XM_015101685.3	SSH1
10	70460001	70500000	0.978909	2.0467e-07	rna-XM_042254990.1	LOC101106781
7	83520001	83560000	0.9757	2.275e-07	rna-XM_004010784.4	LIN52
7	83520001	83560000	0.9757	2.275e-07	rna-XM_027972014.2	ALDH6A1
2	152180001	152220000	0.969997	2.7428e-07	rna-XM_027964938.2	ACVR1C
1	50480001	50520000	0.969994	2.7432e-07	rna-XM_027971210.2	LOC101120030
1	50480001	50520000	0.969994	2.7432e-07	rna-XM_042249786.1	LOC101120030
7	83540001	83580000	0.967634	2.9628e-07	rna-XM_004010784.4	LIN52
15	56820001	56860000	0.965084	3.2191e-07	rna-XM_004016355.5	CCDC34
15	56820001	56860000	0.965084	3.2191e-07	rna-XM_027979577.2	LGR4
15	56820001	56860000	0.965084	3.2191e-07	rna-XM_042233302.1	LGR4
[truncated: 4,184 more rows]
[truncated: 1 more columns]

## Sheet: Table S5
Category	Term		Count	%	PValue	Genes
[truncated: 23 more rows]

[truncated: 7 more sheets: Table S6, Table S7, Table S8, Table S9, Table S10, Table S11, Table S12]
